# Supplementary material for: Crystal structure of (E)-1,2-bis­(4-bromo-2,6-di­fluoro­phen­yl)diazene
Source: Acta Crystallogr E Crystallogr Commun. 2015 Jun 10;71(Pt 7):o459–60. doi: 10.1107/S2056989015010622 (PMC4518941; doi:10.1107/S2056989015010622)
Supplement: Supplementary file 1 [file e-71-0o459-sup1.cif]

##############################################################################
#                                                                            #
# This CIF contains the data in a paper accepted for publication in          #
# Acta Crystallographica Section E. It conforms to the requirements of       #
# Notes for Authors for Acta Crystallographica Section E, and has been       #
# peer reviewed under the auspices of the IUCr Commission on Journals.       #
#                                                                            #
# Full details of the Crystallographic Information File format               #
# are given in the paper "The Crystallographic Information File (CIF):       #
# a New Standard Archive File for Crystallography" by S. R. Hall, F. H.      #
# Allen and I. D. Brown [Acta Cryst. (1991), A47, 655-685].                  #
#                                                                            #
# The current version of the core CIF dictionary is obtainable from          #
# ftp://ftp.iucr.org/pub/cif_core.dic.                                       #
#                                                                            #
# Software is freely available for graphical display of the structure(s)     #
# in this CIF. For information consult the CIF software page                 #
# http://www.iucr.org/resources/cif/software.                                #
#                                                                            #
# This file may be used for bona fide research purposes within the           #
# scientific community so long as proper attribution is given to the journal # 
# article from which it was obtained.                                        #
#                                                                            #
##############################################################################
data_I
_database_code_depnum_ccdc_archive 'CCDC 1404445'
_audit_creation_method     SHELXL97
_chemical_name_systematic
;
(<i>E</i>)-1,2-bis(4-bromo-2,6-difluorophenyl)diazene
;
_chemical_name_common     ?
_chemical_formula_moiety     'C12 H4 Br2 F4 N2'
_chemical_formula_sum     'C12 H4 Br2 F4 N2'
_chemical_formula_iupac     'C12 H4 Br2 F4 N2'
_chemical_formula_weight     411.975
_chemical_melting_point_gt     ?
_chemical_melting_point_lt     ?
_symmetry_cell_setting     monoclinic
_symmetry_space_group_name_H-M     'P 21/c'
_symmetry_space_group_name_Hall     '-P 2ybc'
loop_
    _symmetry_equiv_pos_as_xyz
    'x, y, z'
    '-x, y+1/2, -z+1/2'
    '-x, -y, -z'
    'x, -y-1/2, z-1/2'
_cell_length_a     10.3274(5)
_cell_length_b     4.5667(2)
_cell_length_c     13.1039(6)
_cell_angle_alpha     90.00
_cell_angle_beta     90.340(3)
_cell_angle_gamma     90.00
_cell_volume     618.00(5)
_cell_formula_units_Z     2
_cell_measurement_reflns_used     95
_cell_measurement_theta_min     5.4120
_cell_measurement_theta_max     24.6351
_cell_measurement_temperature     173(2)
_exptl_crystal_description     platelet
_exptl_crystal_colour     orange
_exptl_crystal_size_max     0.137
_exptl_crystal_size_mid     0.066
_exptl_crystal_size_min     0.023
_exptl_crystal_density_diffrn     2.21395(18)
_exptl_crystal_density_meas     ?
_exptl_crystal_density_method     'not measured'
_exptl_crystal_F_000     392
_exptl_absorpt_coefficient_mu     6.597
_exptl_absorpt_correction_type     multi-scan
_exptl_absorpt_process_details
;
(SADABS; Bruker, 2012)
;
_exptl_absorpt_correction_T_min     0.5716
_exptl_absorpt_correction_T_max     0.7457
_exptl_special_details
;
;
_diffrn_ambient_temperature     173(2)
_diffrn_radiation_type     'Mo K\a'
_diffrn_radiation_wavelength     0.71073
_diffrn_radiation_monochromator     'focusing mirrors'
_diffrn_measurement_device_type     'Bruker D8 Quest'
_diffrn_measurement_device     'fixed-chi three-circle diffractometer'
_diffrn_measurement_method     'mix of phi and omega scans'
_diffrn_detector_area_resol_mean     10.4167
_diffrn_reflns_number     9803
_diffrn_reflns_av_R_equivalents     0.0512
_diffrn_reflns_av_sigmaI/netI     0.0371
_diffrn_reflns_theta_min     3.11
_diffrn_reflns_theta_max     28.36
_diffrn_reflns_theta_full     28.31
_diffrn_measured_fraction_theta_max     0.995
_diffrn_measured_fraction_theta_full     0.995
_diffrn_reflns_limit_h_min     -13
_diffrn_reflns_limit_h_max     13
_diffrn_reflns_limit_k_min     -6
_diffrn_reflns_limit_k_max     6
_diffrn_reflns_limit_l_min     -17
_diffrn_reflns_limit_l_max     17
_diffrn_standards_number     0
_diffrn_standards_interval_count     .
_diffrn_standards_interval_time     .
_diffrn_standards_decay_%     ?
_refine_special_details
;
Refinement of <i>F</i>^2^ against ALL reflections. The weighted <i>R</i>-factor
<i>wR</i> and goodness of fit <i>S</i> are based on <i>F</i>^2^, conventional
<i>R</i>-factors <i>R</i> are based on <i>F</i>, with <i>F</i> set to zero for
negative <i>F</i>^2^. The threshold expression of <i>F</i>^2^ >
2<i>\s</i>(<i>F</i>^2^) is used only for calculating <i>R</i>-factors(gt)
<i>etc</i>. and is not relevant to the choice of reflections for refinement.
<i>R</i>-factors based on <i>F</i>^2^ are statistically about twice as large
as those based on <i>F</i>, and <i>R</i>-factors based on all data will be
even larger.
;
_reflns_number_total     1523
_reflns_number_gt     1218
_reflns_threshold_expression     >2sigma(I)
_refine_ls_structure_factor_coef     Fsqd
_refine_ls_matrix_type     full
_refine_ls_R_factor_all     0.0444
_refine_ls_R_factor_gt     0.0266
_refine_ls_wR_factor_gt     0.0503
_refine_ls_wR_factor_ref     0.0547
_refine_ls_goodness_of_fit_ref     1.016
_refine_ls_restrained_S_all     1.016
_refine_ls_number_reflns     1523
_refine_ls_number_parameters     91
_refine_ls_number_restraints     0
_refine_ls_hydrogen_treatment     constr
_refine_ls_weighting_scheme     calc
_refine_ls_weighting_details
         'calc w=1/[\s^2^(Fo^2^)+(0.0231P)^2^+0.2317P] where P=(Fo^2^+2Fc^2^)/3'
_atom_sites_solution_hydrogens     geom
_atom_sites_solution_primary     direct
_atom_sites_solution_secondary     difmap
_refine_ls_shift/su_max     0.000
_refine_ls_shift/su_mean     0.000
_refine_diff_density_max     0.358
_refine_diff_density_min     -0.298
_refine_ls_extinction_method     none
_refine_ls_extinction_coef     ?
loop_
    _atom_type_symbol
    _atom_type_description
    _atom_type_scat_dispersion_real
    _atom_type_scat_dispersion_imag
    _atom_type_scat_source
    'C' 'C' 0.0033 0.0016
                         'International Tables Vol C Tables 4.2.6.8 and 6.1.1.4'
    'H' 'H' 0.0000 0.0000
                         'International Tables Vol C Tables 4.2.6.8 and 6.1.1.4'
    'N' 'N' 0.0061 0.0033
                         'International Tables Vol C Tables 4.2.6.8 and 6.1.1.4'
    'F' 'F' 0.0171 0.0103
                         'International Tables Vol C Tables 4.2.6.8 and 6.1.1.4'
    'Br' 'Br' -0.2901 2.4595
                         'International Tables Vol C Tables 4.2.6.8 and 6.1.1.4'
_computing_data_collection
;
<i>Bruker Instrument Service</i> (Bruker, 2007)
;
_computing_cell_refinement
;
APEX2 (Bruker, 2007)
;
_computing_data_reduction
;
SAINT (Bruker, 2007)
;
_computing_structure_solution
;
SIR97 (Altomare <i>et al.</i>,  1999)
;
_computing_structure_refinement
;
SHELXL-2014 (Sheldrick, 2015)
;
_computing_molecular_graphics
;
ORTEP-III (Burnett & Johnson, 1996)
;
_computing_publication_material
;
PLATON (Spek, 2009)
;
loop_
    _atom_site_type_symbol
    _atom_site_label
    _atom_site_fract_x
    _atom_site_fract_y
    _atom_site_fract_z
    _atom_site_U_iso_or_equiv
    _atom_site_adp_type
    _atom_site_calc_flag
    _atom_site_refinement_flags
    _atom_site_occupancy
    _atom_site_symmetry_multiplicity
    _atom_site_disorder_assembly
    _atom_site_disorder_group
    C C1 0.3771(2) 0.7379(5) 0.52174(17) 0.0188(5) Uani d . 1 1 . .
    C C2 0.2748(2) 0.6243(6) 0.46388(18) 0.0232(5) Uani d . 1 1 . .
    C C3 0.1860(2) 0.4296(6) 0.49948(18) 0.0233(5) Uani d . 1 1 . .
    H H3 0.1179 0.3594 0.4570 0.028 Uiso calc R 1 1 . .
    C C4 0.1983(2) 0.3376(5) 0.59963(18) 0.0197(5) Uani d . 1 1 . .
    C C5 0.2992(2) 0.4325(5) 0.66162(18) 0.0216(5) Uani d . 1 1 . .
    H H5 0.3084 0.3629 0.7296 0.026 Uiso calc R 1 1 . .
    C C6 0.3856(2) 0.6304(5) 0.62162(18) 0.0205(5) Uani d . 1 1 . .
    N N1 0.45691(19) 0.9452(5) 0.47266(15) 0.0234(4) Uani d . 1 1 . .
    F F1 0.26329(15) 0.7158(4) 0.36666(10) 0.0382(4) Uani d . 1 1 . .
    F F2 0.48197(15) 0.7201(4) 0.68235(11) 0.0373(4) Uani d . 1 1 . .
    Br Br1 0.07408(2) 0.08357(6) 0.656884(19) 0.02666(10) Uani d . 1 1 . .
loop_
    _atom_site_aniso_label
    _atom_site_aniso_U_11
    _atom_site_aniso_U_22
    _atom_site_aniso_U_33
    _atom_site_aniso_U_12
    _atom_site_aniso_U_13
    _atom_site_aniso_U_23
    C1 0.0172(11) 0.0184(13) 0.0208(12) -0.0001(10) 0.0014(9) -0.0017(10)
    C2 0.0266(13) 0.0257(14) 0.0173(12) -0.0002(10) -0.0020(9) 0.0017(10)
    C3 0.0206(12) 0.0262(14) 0.0230(12) -0.0035(11) -0.0047(9) -0.0029(12)
    C4 0.0173(12) 0.0150(12) 0.0270(13) 0.0020(9) 0.0046(9) -0.0014(10)
    C5 0.0239(12) 0.0215(13) 0.0193(11) 0.0016(11) -0.0011(9) 0.0003(11)
    C6 0.0203(12) 0.0199(13) 0.0214(12) 0.0000(10) -0.0052(9) -0.0049(10)
    N1 0.0221(11) 0.0239(11) 0.0243(11) -0.0046(9) -0.0016(8) 0.0014(10)
    F1 0.0385(9) 0.0555(11) 0.0205(8) -0.0178(8) -0.0093(6) 0.0125(8)
    F2 0.0372(9) 0.0479(10) 0.0268(8) -0.0201(8) -0.0142(7) 0.0079(8)
    Br1 0.02328(14) 0.02389(15) 0.03287(15) -0.00452(11) 0.00594(9) 0.00056(13)
_geom_special_details
;
All e.s.d.'s (except the e.s.d. in the dihedral angle between two l.s. planes)
are estimated using the full covariance matrix. The cell e.s.d.'s are taken
into account individually in the estimation of e.s.d.'s in distances, angles
and torsion angles; correlations between e.s.d.'s in cell parameters are only
used when they are defined by crystal symmetry. An approximate (isotropic)
treatment of cell e.s.d.'s is used for estimating e.s.d.'s involving l.s.
planes.
;
loop_
    _geom_bond_atom_site_label_1
    _geom_bond_atom_site_label_2
    _geom_bond_site_symmetry_2
    _geom_bond_distance
    _geom_bond_publ_flag
    C1 C2 . 1.397(3) ?
    C1 C6 . 1.400(3) ?
    C1 N1 . 1.412(3) ?
    C2 F1 . 1.345(3) ?
    C2 C3 . 1.362(3) ?
    C3 C4 . 1.383(3) ?
    C3 H3 . 0.9500 ?
    C4 C5 . 1.387(3) ?
    C4 Br1 . 1.888(2) ?
    C5 C6 . 1.376(3) ?
    C5 H5 . 0.9500 ?
    C6 F2 . 1.335(3) ?
    N1 N1 3_676 1.244(4) ?
loop_
    _geom_angle_atom_site_label_1
    _geom_angle_atom_site_label_2
    _geom_angle_atom_site_label_3
    _geom_angle_site_symmetry_1
    _geom_angle_site_symmetry_3
    _geom_angle
    _geom_angle_publ_flag
    C2 C1 C6 . . 114.8(2) ?
    C2 C1 N1 . . 116.3(2) ?
    C6 C1 N1 . . 128.9(2) ?
    F1 C2 C3 . . 118.1(2) ?
    F1 C2 C1 . . 117.5(2) ?
    C3 C2 C1 . . 124.4(2) ?
    C2 C3 C4 . . 117.7(2) ?
    C2 C3 H3 . . 121.2 ?
    C4 C3 H3 . . 121.2 ?
    C3 C4 C5 . . 121.7(2) ?
    C3 C4 Br1 . . 120.30(18) ?
    C5 C4 Br1 . . 117.97(18) ?
    C6 C5 C4 . . 117.9(2) ?
    C6 C5 H5 . . 121.0 ?
    C4 C5 H5 . . 121.0 ?
    F2 C6 C5 . . 117.2(2) ?
    F2 C6 C1 . . 119.4(2) ?
    C5 C6 C1 . . 123.3(2) ?
    N1 N1 C1 3_676 . 115.1(2) ?
loop_
    _geom_torsion_atom_site_label_1
    _geom_torsion_atom_site_label_2
    _geom_torsion_atom_site_label_3
    _geom_torsion_atom_site_label_4
    _geom_torsion_site_symmetry_1
    _geom_torsion_site_symmetry_2
    _geom_torsion_site_symmetry_3
    _geom_torsion_site_symmetry_4
    _geom_torsion
    _geom_torsion_publ_flag
    C6 C1 C2 F1 . . . . -178.8(2) ?
    N1 C1 C2 F1 . . . . 1.6(3) ?
    C6 C1 C2 C3 . . . . 1.7(4) ?
    N1 C1 C2 C3 . . . . -177.9(2) ?
    F1 C2 C3 C4 . . . . -179.7(2) ?
    C1 C2 C3 C4 . . . . -0.2(4) ?
    C2 C3 C4 C5 . . . . -1.7(4) ?
    C2 C3 C4 Br1 . . . . 176.76(18) ?
    C3 C4 C5 C6 . . . . 2.1(4) ?
    Br1 C4 C5 C6 . . . . -176.42(17) ?
    C4 C5 C6 F2 . . . . 179.8(2) ?
    C4 C5 C6 C1 . . . . -0.5(4) ?
    C2 C1 C6 F2 . . . . 178.4(2) ?
    N1 C1 C6 F2 . . . . -2.1(4) ?
    C2 C1 C6 C5 . . . . -1.2(4) ?
    N1 C1 C6 C5 . . . . 178.3(2) ?
    C2 C1 N1 N1 . . . 3_676 176.3(3) ?
    C6 C1 N1 N1 . . . 3_676 -3.2(4) ?
loop_
    _geom_hbond_atom_site_label_D
    _geom_hbond_atom_site_label_H
    _geom_hbond_atom_site_label_A
    _geom_hbond_site_symmetry_A
    _geom_hbond_distance_DH
    _geom_hbond_distance_HA
    _geom_hbond_distance_DA
    _geom_hbond_angle_DHA
    _geom_hbond_publ_flag
    C5 H5 F2 2_646 0.95 2.53 3.190(3) 126 yes
_shelx_hkl_file
;
   2   0   0 362.746 13.1051   2
  -2   0   0 365.924 11.9320   3
   2   0   0 378.596 13.6193   1
  -2   0   0 339.736 13.2946   1
  -2   0   0 364.410 13.2671   2
  -3   0   0 3.53429 2.83967   3
  -3   0   0 -0.5310 2.14145   1
  -3   0   0 -0.5359 1.41482   2
   3   0   0 1.48589 1.13934   2
   3   0   0 2.92526 2.91473   1
  -4   0   0 66.1502 5.71143   3
   4   0   0 58.4021 6.41743   1
  -4   0   0 64.8301 3.78309   2
  -4   0   0 62.3570 5.73611   1
   4   0   0 60.5242 3.42580   2
  -5   0   0 2011.22 67.9240   2
  -5   0   0 1923.09 58.8076   3
  -5   0   0 1861.91 65.8576   1
   5   0   0 1890.11 66.0705   1
   6   0   0 2091.54 72.0693   1
  -6   0   0 2085.57 72.8523   2
  -6   0   0 2075.75 64.0479   3
  -6   0   0 2041.63 71.9503   1
  -7   0   0 1924.78 60.7506   3
  -7   0   0 1910.71 68.2045   1
   7   0   0 1910.75 68.1965   1
   8   0   0 764.732 33.7217   1
  -8   0   0 777.952 30.0460   3
  -8   0   0 773.357 33.7910   1
  -9   0   0 920.241 39.8110   1
  -9   0   0 895.158 35.2412   3
   9   0   0 880.147 39.2317   1
 -10   0   0 28.0365 14.4116   1
  10   0   0 20.6887 13.1666   1
 -10   0   0 25.2255 10.6115   3
  11   0   0 386.122 25.7830   1
 -11   0   0 404.255 31.6180   1
  12   0   0 50.7528 19.3553   1
  13   0   0 318.919 33.0741   1
   0  -1   0 -1.7848 2.24969   1
   0   1   0 -0.5010 1.95760   1
   1  -1   0 26.0759 4.05522   1
  -1  -1   0 34.7984 3.27174   3
   1   1   0 27.1774 3.73988   1
   1   1   0 27.0744 3.77868   2
  -1   1   0 33.3193 4.13319   1
   2  -1   0 3950.60 130.485   1
  -2  -1   0 4099.00 115.689   3
  -2   1   0 3990.13 130.409   1
   2   1   0 4032.52 130.193   1
   2   1   0 3958.99 141.813   2
   3  -1   0 539.833 21.8859   1
  -3  -1   0 574.539 21.8917   1
  -3  -1   0 566.539 19.0924   3
   3   1   0 557.204 21.2643   1
  -3   1   0 554.090 21.7935   1
   3   1   0 552.568 21.7859   2
  -3   1   0 550.130 22.4257   2
  -4  -1   0 638.665 25.5094   1
  -4  -1   0 652.869 22.7522   3
   4  -1   0 640.626 25.7771   1
  -4   1   0 631.418 25.4911   1
  -4   1   0 634.674 25.7103   2
   4   1   0 684.886 25.1195   1
   4   1   0 648.192 24.8988   2
  -5  -1   0 22.7497 4.81696   3
  -5  -1   0 8.24831 4.53517   1
   5  -1   0 16.2571 6.28098   1
  -5   1   0 6.62185 3.99321   2
   5   1   0 11.7400 3.21152   2
   5   1   0 10.7749 5.37193   1
  -5   1   0 9.14519 5.54957   1
  -6  -1   0 296.423 14.2462   3
   6  -1   0 302.414 16.3783   1
  -6  -1   0 317.511 16.2298   1
   6   1   0 314.159 13.4125   2
  -6   1   0 288.658 16.6716   1
  -6   1   0 303.162 14.3753   2
   6   1   0 308.783 16.3636   1
   7  -1   0 111.622 11.1086   1
  -7  -1   0 127.318 13.0427   1
  -7  -1   0 84.3448 10.8414   3
  -7   1   0 108.688 8.86743   2
  -7   1   0 109.820 10.4425   1
   7   1   0 99.9355 6.10926   2
   7   1   0 111.399 11.4181   1
  -8  -1   0 124.705 13.0900   3
   8  -1   0 129.413 13.8440   1
  -8  -1   0 118.976 14.7433   1
  -8   1   0 129.804 10.3923   2
  -8   1   0 118.524 10.0254   2
   8   1   0 123.211 13.8912   1
  -8   1   0 162.107 15.0652   1
  -9  -1   0 803.126 37.6658   1
   9  -1   0 845.495 38.0822   1
  -9  -1   0 825.033 33.5932   3
  -9   1   0 826.170 31.7968   2
  -9   1   0 789.441 32.4459   2
   9   1   0 803.249 36.0184   1
  -9   1   0 791.092 36.8767   1
  10  -1   0 31.0048 10.2373   1
 -10  -1   0 9.21909 8.97972   3
 -10  -1   0 12.5480 13.6930   1
 -10   1   0 17.2307 4.64273   2
 -10   1   0 13.6406 4.62629   2
  10   1   0 14.8690 11.6929   1
 -10   1   0 16.5199 10.8229   1
  11  -1   0 201.824 22.2892   1
 -11  -1   0 172.438 20.0983   3
 -11  -1   0 171.302 23.2621   1
  11   1   0 144.977 20.8024   1
  12  -1   0 19.1272 19.8462   1
  12   1   0 33.6185 18.6450   1
  13  -1   0 34.5936 23.3780   1
  13   1   0 79.5154 23.0898   1
   0  -2   0 114.112 9.22417   1
   0  -2   0 116.099 6.08560   3
   0   2   0 103.462 8.59272   1
   0   2   0 132.546 10.5349   2
  -1  -2   0 1293.53 38.4545   3
  -1  -2   0 1251.26 44.9526   1
   1  -2   0 1283.54 45.2577   1
   1   2   0 1261.18 44.6098   1
  -1   2   0 1272.89 49.4727   2
  -1   2   0 1216.39 44.4761   1
   1   2   0 1240.99 49.0803   2
  -2  -2   0 283.371 11.8470   3
   2  -2   0 285.384 14.4767   1
  -2   2   0 289.060 14.7691   1
   2   2   0 268.992 15.3587   2
   2   2   0 291.858 14.5887   1
  -3  -2   0 17.5317 4.82714   3
   3  -2   0 20.9753 6.68540   1
   3   2   0 24.8562 6.01199   1
  -3   2   0 17.2918 5.16510   2
   3   2   0 17.6674 6.33702   1
   3   2   0 18.1285 5.47871   2
  -3   2   0 9.29832 4.30132   1
  -4  -2   0 225.383 12.3197   3
   4  -2   0 217.665 15.2595   1
  -4   2   0 221.003 14.4570   2
   4   2   0 237.633 14.0016   2
   4   2   0 241.964 13.8709   1
  -4   2   0 214.143 14.1350   1
   5  -2   0 243.962 16.4078   1
  -5  -2   0 216.193 13.3023   3
  -5   2   0 218.641 13.8325   1
   5   2   0 248.862 14.8576   1
   5   2   0 234.964 13.8940   2
  -5   2   0 237.125 15.6248   2
  -6  -2   0 275.841 15.9468   3
   6  -2   0 260.107 18.8548   1
   6   2   0 273.210 15.3170   2
   6   2   0 297.990 17.4641   1
  -6   2   0 284.223 18.0875   2
  -6   2   0 301.755 17.8663   2
  -6   2   0 296.248 18.3002   1
  -7  -2   0 114.350 11.5542   3
   7  -2   0 119.325 14.9379   1
  -7   2   0 114.580 13.0424   1
   7   2   0 116.750 10.2915   2
   7   2   0 122.471 12.7672   1
  -7   2   0 105.737 12.6096   2
  -7   2   0 130.153 13.1530   2
  -8  -2   0 628.649 27.0354   3
   8  -2   0 596.005 32.0448   1
  -8   2   0 626.635 29.1431   2
   8   2   0 623.072 29.7601   1
   8   2   0 665.015 27.0234   2
  -8   2   0 605.677 29.8968   2
  -8   2   0 627.241 31.3173   1
  -9  -2   0 7.83140 10.7948   3
   9  -2   0 9.06023 10.3932   1
  -9   2   0 6.82583 9.32466   2
   9   2   0 -11.210 6.23180   2
  -9   2   0 4.96879 11.3549   1
   9   2   0 0.08302 10.3960   1
   9   2   0 -2.1704 5.20947   2
  -9   2   0 0.50608 8.08985   2
  10  -2   0 5.11497 11.4297   1
 -10  -2   0 14.8061 13.3322   3
 -10  -2   0 -0.8797 18.5773   1
 -10   2   0 6.85230 9.61106   2
  10   2   0 24.7450 13.6578   1
 -10   2   0 11.9839 10.0953   2
 -11  -2   0 1.19393 24.1284   1
  11  -2   0 24.3506 18.7140   1
 -11  -2   0 17.4824 14.4934   3
 -11   2   0 29.9729 12.3235   2
 -11   2   0 17.0367 11.4830   2
  11   2   0 29.0217 16.4234   1
 -12  -2   0 48.4082 17.5306   3
  12  -2   0 25.3739 22.5229   1
  12   2   0 53.0609 19.6903   1
  13   2   0 87.3629 26.6423   1
   0  -3   0 5.22863 4.65110   3
   0  -3   0 -15.040 7.30011   1
   0   3   0 4.57961 7.52346   2
   0   3   0 -4.7868 5.98108   1
   1  -3   0 1036.83 31.0821   3
  -1  -3   0 1065.88 33.2244   3
  -1  -3   0 1019.03 40.5522   1
   1  -3   0 1006.86 40.2159   1
  -1   3   0 1026.54 45.0144   2
   1   3   0 1034.06 40.0098   1
   1   3   0 1042.45 44.7375   2
  -1   3   0 1028.75 40.1248   1
  -2  -3   0 1173.64 38.0207   3
   2  -3   0 1186.37 45.4780   1
  -2   3   0 1040.87 44.5256   1
  -2   3   0 1219.40 50.4085   2
   2   3   0 1216.52 50.0173   2
   2   3   0 1257.18 45.1875   1
   3  -3   0 1132.14 46.0650   1
  -3  -3   0 1194.31 38.7201   3
   3   3   0 1164.84 44.8278   1
  -3   3   0 1164.02 49.3118   2
   3   3   0 1205.70 48.7595   2
  -3   3   0 1117.19 49.0120   2
  -3   3   0 1171.74 45.2386   1
  -4  -3   0 1383.39 46.1758   3
   4  -3   0 1376.19 53.9886   1
  -4   3   0 1445.65 58.5820   2
   4   3   0 1385.92 52.8080   1
   4   3   0 1415.77 57.2851   2
   4   3   0 1398.17 52.8184   1
  -4   3   0 1387.53 57.6106   2
  -4   3   0 1403.91 53.2284   1
   5  -3   0 626.464 30.9755   1
  -5  -3   0 617.480 25.7486   3
  -5   3   0 590.238 30.7702   2
   5   3   0 671.524 29.2485   1
   5   3   0 617.518 30.4892   2
  -5   3   0 612.541 29.8536   1
  -5   3   0 647.480 32.9748   2
   5   3   0 615.767 29.8564   1
   6  -3   0 153.100 11.4493   3
  -6  -3   0 194.923 15.7512   3
   6  -3   0 194.351 19.0831   1
  -6   3   0 177.732 17.8290   2
   6   3   0 156.732 15.9306   1
   6   3   0 142.241 15.1767   2
  -6   3   0 172.509 18.7308   2
   6   3   0 165.421 17.2784   1
  -6   3   0 156.806 16.2048   1
   7  -3   0 1.30725 12.6768   1
  -7  -3   0 11.2339 11.0982   3
   7   3   0 10.1345 9.13549   2
  -7   3   0 -6.4533 10.2768   1
  -7   3   0 -4.4365 10.5995   2
   7   3   0 -2.8909 10.7688   1
  -7   3   0 3.10042 11.8034   2
   8  -3   0 200.455 22.5990   1
  -8  -3   0 230.536 19.7612   3
  -8   3   0 197.921 20.6097   2
   8   3   0 222.806 20.8297   1
  -8   3   0 216.424 20.5580   1
   8   3   0 199.806 19.2790   2
   8   3   0 194.132 18.6391   2
  -8   3   0 252.461 22.1691   2
   9  -3   0 471.432 33.5047   1
  -9  -3   0 403.763 26.9856   3
   9   3   0 464.939 26.5100   2
  -9   3   0 467.093 32.1438   2
   9   3   0 438.432 26.2845   2
   9   3   0 443.133 28.7513   1
  -9   3   0 438.654 29.5298   2
  10  -3   0 638.077 36.1748   1
 -10  -3   0 582.044 32.8584   3
 -10   3   0 600.886 37.2053   2
  10   3   0 546.501 34.1628   1
  10   3   0 570.294 31.1482   2
 -10   3   0 560.239 34.3680   2
 -11  -3   0 167.534 20.5077   3
  11  -3   0 176.417 24.3259   1
  11   3   0 237.514 25.3287   1
 -11   3   0 286.437 27.6519   2
   0  -4   0 324.576 22.9053   1
   0  -4   0 285.417 14.0574   3
   0   4   0 262.658 20.9070   1
   0   4   0 343.800 22.7838   2
  -1  -4   0 357.256 23.9238   1
   1  -4   0 323.147 23.9846   1
  -1  -4   0 327.497 15.7549   3
  -1   4   0 333.930 25.7937   2
  -1   4   0 339.290 23.0054   1
   1   4   0 397.079 26.1440   2
   1   4   0 324.596 22.0267   1
  -1   4   0 312.892 21.9927   2
   2  -4   0 23.5380 13.6737   1
  -2  -4   0 15.2573 8.23711   3
  -2   4   0 12.1660 9.38940   2
  -2   4   0 8.01566 8.15072   2
   2   4   0 20.2461 11.0278   1
  -2   4   0 22.9193 12.2100   1
   2   4   0 28.0850 9.99719   2
   3  -4   0 35.6625 14.5831   1
  -3  -4   0 20.0457 8.22042   3
   3   4   0 38.9334 12.8180   1
  -3   4   0 23.5443 12.5035   1
  -3   4   0 19.7101 13.2789   2
  -3   4   0 43.1604 11.0224   2
   3   4   0 33.2922 14.2928   2
  -4  -4   0 13.8610 8.97662   3
   4  -4   0 18.5567 14.6807   1
   4   4   0 20.8082 13.1953   1
   4   4   0 31.9461 13.2326   1
  -4   4   0 14.9698 14.4853   2
  -4   4   0 -2.4212 11.9026   1
  -4   4   0 13.2251 12.0610   2
   4   4   0 14.7555 10.9013   2
   5  -4   0 41.6709 15.2739   1
  -5  -4   0 24.2015 10.8528   3
  -5   4   0 26.3109 13.4668   2
  -5   4   0 43.0406 15.3975   1
  -5   4   0 38.8872 13.6729   2
   5   4   0 29.3887 13.2987   1
   5   4   0 49.4561 15.3491   2
   5   4   0 62.1750 15.2788   1
  -6  -4   0 132.765 15.4387   3
   6  -4   0 132.220 17.9032   1
   6   4   0 126.497 17.6663   2
  -6   4   0 131.083 21.8998   2
  -6   4   0 113.302 20.0061   1
   6   4   0 173.155 19.0726   1
   6   4   0 162.033 20.1979   1
  -6   4   0 144.735 19.6930   2
   6   4   0 135.578 19.4424   2
   7  -4   0 114.451 21.0889   1
  -7  -4   0 100.231 16.1130   3
   7   4   0 101.368 18.8431   1
  -7   4   0 142.086 22.9599   2
   7   4   0 112.152 17.8219   2
   7   4   0 104.592 19.7857   2
  -7   4   0 93.4255 19.1863   2
   7   4   0 108.512 21.3187   1
  -8  -4   0 184.918 20.2431   3
   8  -4   0 172.959 21.5784   1
   8   4   0 158.625 27.0612   1
  -8   4   0 176.471 22.5616   2
   8   4   0 147.509 22.0766   2
   8   4   0 147.667 21.7000   2
   8   4   0 191.786 21.8648   1
  -8   4   0 212.358 26.3979   2
   9  -4   0 61.8780 23.2931   1
  -9  -4   0 56.7799 17.3594   3
   9   4   0 36.6649 20.1374   2
   9   4   0 53.2561 18.8547   2
   9   4   0 -4.3405 25.3993   1
  -9   4   0 77.3657 20.2340   2
   9   4   0 58.8188 20.0839   1
  -9   4   0 84.8649 26.3876   2
 -10  -4   0 15.8971 16.4650   3
  10  -4   0 14.6329 24.7314   1
  10   4   0 2.07256 23.5077   1
 -10   4   0 -13.726 22.6587   2
   0  -5   0 6.29074 17.2739   1
   0   5   0 20.9126 17.5703   1
   0   5   0 9.95382 15.3039   2
   1  -5   0 37.8291 18.9002   1
  -1   5   0 57.0246 18.8878   1
   1   5   0 64.0899 18.2316   2
   1   5   0 32.8246 18.2888   1
  -1   5   0 37.3514 15.8866   2
   2  -5   0 84.2410 21.1396   1
   2   5   0 97.2971 20.1972   1
  -2   5   0 60.7595 14.8578   2
  -2   5   0 114.991 21.0716   1
   2   5   0 85.9041 19.2767   2
   3  -5   0 61.7219 21.2321   1
  -3  -5   0 57.3396 12.9574   3
  -3   5   0 68.8714 18.3544   2
   3   5   0 52.6532 18.8462   1
   3   5   0 61.6364 17.7487   2
  -3   5   0 77.1600 21.0139   1
  -4  -5   0 213.146 18.6887   3
   4  -5   0 165.105 25.6962   1
   4   5   0 199.192 26.0355   2
   4   5   0 252.667 27.1657   1
  -4   5   0 276.264 29.8826   2
   4   5   0 244.468 26.8172   1
  -5  -5   0 17.0884 12.8484   3
   5  -5   0 19.7780 21.4906   1
  -5   5   0 4.14414 15.2339   2
   5   5   0 -0.1786 19.8118   2
   5   5   0 -17.403 17.6532   1
   5   5   0 6.22743 22.1555   1
  -6  -5   0 13.5376 14.8451   3
   6  -5   0 30.4567 22.5661   1
   6   5   0 8.12786 20.7245   1
   6   5   0 34.9100 26.6664   1
  -6   5   0 7.33515 21.4206   2
   6   5   0 -3.5463 21.0339   2
  -7  -5   0 44.4808 15.1947   3
   7  -5   0 -12.136 26.4170   1
   7   5   0 13.1401 23.5369   1
   7   5   0 38.1595 23.0014   2
  -7   5   0 26.9348 22.2524   2
   0   6   0 392.289 40.1469   2
   1  -6   0 117.358 30.6874   1
  -1   6   0 129.029 26.4611   2
   1   6   0 143.237 23.4509   2
   2  -6   0 138.468 34.7663   1
   2   6   0 79.1880 26.9257   2
  13   0  -1 41.7726 22.6416   1
  12   0  -1 33.8548 19.9788   1
 -11   0   1 -17.597 16.2183   1
  11   0  -1 -30.443 13.9309   1
  10   0  -1 -5.5876 12.6814   1
 -10   0   1 7.27021 13.9562   1
   9   0  -1 19.1497 11.1158   1
  -9   0   1 -2.2740 9.85618   1
   8   0  -1 1.46973 8.39882   1
  -8   0   1 0.06695 7.74426   1
  -8   0   1 -1.5892 2.53392   2
   7   0  -1 -0.8427 2.88289   2
  -7   0   1 4.66937 6.20421   3
  -7   0   1 1.73136 6.99848   1
  -7   0   1 1.59054 2.83006   2
   7   0  -1 5.85859 4.90498   1
  -6   0   1 9.34668 5.88272   1
   6   0  -1 -1.5885 2.53353   2
  -6   0   1 -2.5853 2.69929   2
   6   0  -1 7.19431 5.49446   1
  -6   0   1 3.34966 5.83738   3
  -5   0   1 -5.0646 3.13020   3
   5   0  -1 -6.3597 4.68491   1
  -5   0   1 -6.5964 2.81046   2
   5   0  -1 -0.8266 2.26156   2
  -5   0   1 -0.8920 4.14103   1
   4   0  -1 1.94624 2.08076   2
   4   0  -1 1.22567 3.70553   1
  -4   0   1 2.67749 3.10711   1
  -4   0   1 -4.2730 2.59727   2
  -4   0   1 0.12865 2.73605   3
   3   0  -1 -3.5899 1.70423   2
  -3   0   1 -5.3029 2.14470   2
   3   0  -1 -4.7176 2.61513   1
  -3   0   1 -2.0307 2.55042   1
  -3   0   1 -3.3445 2.59574   3
  -2   0   1 -3.1401 1.95008   2
   2   0  -1 -2.8396 1.91428   1
  -2   0   1 -3.7660 1.57691   1
   2   0  -1 0.07552 1.85353   2
  -1   0   1 -0.4804 0.90735   1
  -1   0   1 1.22593 1.09692   2
   1   0  -1 -0.2516 0.94674   1
   1   0  -1 0.10254 1.38830   2
  -1   0  -1 -8.1648 0.84046   2
  -1   0  -1 -7.6680 1.01789   1
   1   0   1 -8.1089 1.17245   1
   1   0   1 -7.7569 0.81033   2
   2   0   1 -3.1767 0.67952   2
  -2   0  -1 -3.2755 0.42796   2
   2   0   1 -2.1357 1.85760   1
  -2   0  -1 -1.6002 1.73224   1
  -2   0  -1 -3.1480 2.17027   3
  -3   0  -1 4.33744 2.37964   1
  -3   0  -1 4.03707 2.96823   3
   3   0   1 -1.5552 2.37693   1
   4   0   1 1.20186 3.24825   1
  -4   0  -1 -3.5758 3.90320   1
  -4   0  -1 3.54640 3.71551   3
  -5   0  -1 -7.0308 4.22729   3
  -5   0  -1 -7.8461 3.99446   1
   5   0   1 4.85098 5.13988   1
   6   0   1 1.86862 4.37329   1
  -6   0  -1 -0.0459 5.51346   1
  -6   0  -1 -3.5575 4.80089   3
  -7   0  -1 5.52782 5.43152   1
  -7   0  -1 -3.5388 5.93415   3
   7   0   1 5.29658 7.50711   1
  -8   0  -1 -5.0885 7.30860   3
   8   0   1 7.40834 9.09401   1
  -8   0  -1 -6.8076 7.48839   1
  -9   0  -1 8.88616 9.03456   3
  -9   0  -1 0.25622 10.5928   1
   9   0   1 -13.860 6.96393   1
  10   0   1 -6.6427 11.6821   1
 -10   0  -1 16.8094 13.6073   1
 -10   0  -1 13.4471 10.4163   3
 -11   0  -1 -13.985 15.6853   1
  11   0   1 -16.847 13.9259   1
 -11   0  -1 12.0164 9.12138   3
  12   0   1 -0.4279 19.0061   1
  13   0   1 4.83743 16.6923   1
  13  -1  -1 54.8009 26.4685   1
  13   1  -1 92.6639 25.0637   1
  12  -1  -1 -25.470 18.6577   1
  12   1  -1 14.2982 18.0310   1
  11  -1  -1 256.847 26.3075   1
 -11  -1   1 257.641 26.8496   1
  11   1  -1 266.240 24.9266   1
 -11   1   1 227.702 11.6065   2
 -11   1   1 258.682 11.8108   2
 -10  -1   1 776.293 38.8358   1
  10  -1  -1 727.970 38.1113   1
 -10   1   1 785.560 31.5985   2
  10   1  -1 750.662 36.2970   1
 -10   1   1 731.725 37.7946   1
 -10   1   1 762.569 30.7670   2
   9  -1  -1 264.510 21.8914   1
  -9  -1   1 256.397 19.3123   3
  -9  -1   1 289.443 21.5123   1
  -9   1   1 275.914 16.7916   2
   9   1  -1 287.833 19.9490   1
  -9   1   1 283.081 18.7954   1
   8  -1  -1 824.666 36.5920   1
  -8  -1   1 851.443 33.6762   3
  -8  -1   1 861.047 37.5188   1
   8   1  -1 869.623 32.7089   2
  -8   1   1 939.852 35.8565   2
  -8   1   1 872.482 37.1612   1
   8   1  -1 878.692 36.1678   1
  -7  -1   1 669.416 26.8705   3
   7  -1  -1 651.615 29.1715   1
  -7  -1   1 663.935 29.7514   1
  -7   1   1 744.608 28.3004   2
   7   1  -1 667.505 28.5157   1
   7   1  -1 646.206 26.7690   2
  -7   1   1 659.091 28.7439   1
   6  -1  -1 155.218 13.0009   1
  -6  -1   1 162.997 12.3912   1
  -6  -1   1 140.384 11.1750   3
  -6  -1   1 156.296 9.26704   2
  -6   1   1 146.595 10.0609   2
  -6   1   1 171.415 12.2947   1
   6   1  -1 170.129 11.7233   1
   6   1  -1 128.264 9.33604   2
  -5  -1   1 61.3659 7.57339   1
  -5  -1   1 53.7759 6.55279   3
  -5  -1   1 52.6886 5.91064   2
   5  -1  -1 55.2588 8.11355   1
  -5   1   1 59.0630 7.22839   1
   5   1  -1 53.6970 6.09320   2
   5   1  -1 57.3405 6.90461   1
  -5   1   1 58.0272 6.12843   2
  -4  -1   1 1111.36 40.4311   2
   4  -1  -1 1013.88 38.8784   1
  -4  -1   1 1073.89 38.4978   1
  -4  -1   1 1087.63 34.7860   3
  -4   1   1 1085.92 40.8594   2
   4   1  -1 1068.58 40.1178   2
  -4   1   1 1057.70 39.0989   1
   4   1  -1 1090.96 37.8642   1
  -3  -1   1 1881.59 63.3244   1
  -3  -1   1 1839.21 56.5304   3
   3  -1  -1 1863.42 64.1650   1
  -3  -1   1 1954.45 68.5744   2
  -3   1   1 1833.24 63.8666   1
  -3   1   1 1874.76 68.8036   2
   3   1  -1 1877.79 68.2880   2
   3   1  -1 1961.77 62.8276   1
  -2  -1   1 9965.48 273.709   3
   2  -1  -1 9833.84 308.589   1
  -2  -1   1 9999.99 337.048   2
   2   1  -1 9615.27 336.816   2
   2   1  -1 8195.26 306.877   1
  -2   1   1 9830.18 308.526   1
  -2   1   1 9779.49 337.174   2
  -1  -1   1 1122.01 41.6840   2
  -1  -1   1 1135.05 33.3079   3
   1  -1  -1 1113.36 38.5817   1
  -1   1   1 1129.76 41.7961   2
   1   1  -1 1164.20 37.3532   1
   1   1  -1 1066.44 41.5487   2
  -1   1   1 1083.50 38.3306   1
   0  -1  -1 62.4700 4.75058   1
   0  -1   1 68.4738 5.06199   2
   0   1   1 65.9576 4.90514   2
   0   1  -1 55.7846 5.45326   2
   0   1   1 61.7757 4.79838   1
   0   1  -1 57.8557 4.19746   1
   1  -1   1 101.062 6.02199   1
   1  -1   1 90.7448 6.74682   2
  -1  -1  -1 104.816 5.30838   3
   1   1   1 92.7282 6.21416   1
  -1   1  -1 101.254 5.83454   1
  -1   1  -1 104.443 6.76008   2
   1   1   1 94.2398 6.20753   2
  -2  -1  -1 -1.6629 3.05076   3
   2  -1   1 4.71782 2.72108   1
   2   1   1 1.72848 3.58481   1
  -2   1  -1 5.78317 2.99621   2
  -2   1  -1 6.82255 3.02813   1
  -3  -1  -1 1832.39 54.0435   3
  -3  -1  -1 1716.07 61.0425   1
   3  -1   1 1771.09 60.4816   1
  -3   1  -1 1740.96 60.3915   1
  -3   1  -1 1718.04 64.8802   2
   3   1   1 1848.30 64.4294   2
   3   1   1 1791.37 60.8197   1
  -3   1  -1 1833.66 52.1498   3
   4  -1   1 2158.05 76.8011   1
  -4  -1  -1 2295.53 68.6657   3
  -4  -1  -1 2248.09 77.3779   1
   4   1   1 2279.81 80.9214   2
  -4   1  -1 2133.51 81.7559   2
  -4   1  -1 2308.00 76.8373   1
  -4   1  -1 2417.42 66.8624   3
   4   1   1 2334.23 77.0118   1
   4   1   1 2230.79 80.8113   2
  -5  -1  -1 2447.37 83.6273   1
   5  -1   1 2398.61 83.0539   1
  -5  -1  -1 2438.79 73.9999   3
  -5   1  -1 2365.77 87.6660   2
  -5   1  -1 2472.27 87.7149   2
  -5   1  -1 2552.84 72.4865   3
   5   1   1 2429.11 82.8857   1
  -5   1  -1 2340.88 82.7159   1
   5   1   1 2433.79 86.2809   2
  -6  -1  -1 1085.73 37.4368   3
  -6  -1  -1 1116.04 42.3983   1
   6  -1   1 1058.12 41.5873   1
  -6   1  -1 1070.34 41.3046   2
  -6   1  -1 1155.71 35.9405   3
  -6   1  -1 1091.69 41.2680   2
   6   1   1 1101.56 39.3201   2
   6   1   1 1169.23 39.5683   2
  -6   1  -1 954.473 40.6819   1
   6   1   1 1136.81 41.8099   1
  -7  -1  -1 138.231 13.8814   1
  -7  -1  -1 123.393 12.1254   3
   7  -1   1 125.126 11.8974   1
   7   1   1 137.466 13.2317   1
  -7   1  -1 121.322 8.95478   2
  -7   1  -1 146.278 8.90285   2
  -7   1  -1 125.687 12.8908   1
  -7   1  -1 140.440 10.9052   3
  -8  -1  -1 -3.7354 5.72419   3
  -8  -1  -1 -16.920 8.73420   1
   8  -1   1 -3.4885 9.23119   1
  -8   1  -1 3.74004 4.26967   2
   8   1   1 0.66164 8.56838   1
  -8   1  -1 -6.9598 8.31112   1
  -8   1  -1 -0.1830 7.42360   3
  -8   1  -1 5.57504 4.35857   2
   9  -1   1 348.356 21.7188   1
  -9  -1  -1 309.553 20.9549   3
  -9  -1  -1 336.574 24.0329   1
  -9   1  -1 343.919 19.3887   3
  -9   1  -1 342.468 20.5703   1
   9   1   1 358.158 22.8098   1
  -9   1  -1 359.519 14.9009   2
  -9   1  -1 343.365 15.5201   2
 -10  -1  -1 136.186 19.9413   1
 -10  -1  -1 95.5147 13.1646   3
  10  -1   1 117.052 18.7440   1
  10   1   1 118.588 16.8250   1
 -10   1  -1 112.069 16.7921   1
  11  -1   1 497.096 32.9097   1
 -11  -1  -1 464.105 28.9491   3
 -11  -1  -1 459.115 35.2405   1
  11   1   1 510.312 31.5251   1
 -12  -1  -1 224.010 23.7683   3
  12  -1   1 250.062 24.0719   1
  12   1   1 186.316 23.9565   1
  13  -1   1 166.123 24.0976   1
  13   1   1 227.161 29.3252   1
  12  -2  -1 292.548 29.0165   1
  12   2  -1 320.365 31.9146   1
 -11  -2   1 217.406 30.7072   1
  11  -2  -1 172.953 24.0768   1
  11   2  -1 237.366 23.4819   1
 -11   2   1 229.674 22.6227   2
 -11   2   1 236.623 21.3939   2
 -10  -2   1 119.853 17.5315   3
 -10  -2   1 119.749 23.0890   1
  10  -2  -1 145.749 21.5091   1
  10   2  -1 141.074 10.6798   2
  10   2  -1 139.341 11.9744   2
 -10   2   1 150.585 15.2322   2
  10   2  -1 154.038 17.6385   1
 -10   2   1 133.910 15.9356   2
   9  -2  -1 17.6875 13.3633   1
  -9  -2   1 26.4860 15.4951   1
  -9  -2   1 17.0780 12.5270   3
   9   2  -1 19.1012 8.61002   2
  -9   2   1 16.4604 10.4892   2
  -9   2   1 30.6709 9.96879   2
  -9   2   1 26.5544 9.68347   1
   9   2  -1 45.7284 11.3777   1
   8  -2  -1 175.842 16.3293   1
  -8  -2   1 214.372 16.7388   3
   8   2  -1 184.820 14.1634   2
   8   2  -1 159.024 16.0184   1
  -8   2   1 154.923 16.6066   1
  -8   2   1 182.098 15.5271   2
   7  -2  -1 335.250 21.7969   1
  -7  -2   1 336.922 19.0669   3
   7   2  -1 327.934 17.2463   2
   7   2  -1 312.098 18.9572   1
  -7   2   1 301.888 20.4983   1
  -7   2   1 307.120 18.1500   2
  -6  -2   1 948.015 34.5453   3
   6  -2  -1 960.867 40.3391   1
   6   2  -1 1024.15 37.7016   1
  -6   2   1 957.056 40.4055   2
  -6   2   1 996.424 40.1151   1
   6   2  -1 977.544 39.2051   2
   5  -2  -1 1252.13 47.9356   1
  -5  -2   1 1227.19 41.5453   3
  -5   2   1 1272.98 47.6511   1
   5   2  -1 1265.78 48.5947   2
  -5   2   1 1253.42 49.7999   2
   5   2  -1 1231.57 45.2405   1
   4  -2  -1 2531.97 87.9266   1
  -4  -2   1 2449.24 76.8844   3
   4   2  -1 2552.49 85.6669   1
  -4   2   1 2559.79 94.4695   2
  -4   2   1 2606.54 87.7342   1
   4   2  -1 2558.55 93.6072   2
   3  -2  -1 431.847 21.2834   1
  -3  -2   1 460.487 17.3280   3
   3  -2  -1 444.080 15.6974   3
  -3   2   1 460.464 20.8585   1
   3   2  -1 455.476 19.8500   1
   3   2  -1 465.585 21.4755   2
   3   2  -1 449.524 19.2451   1
  -3   2   1 435.312 21.7479   2
   2  -2  -1 1094.99 40.6654   1
   2  -2  -1 1115.32 32.5845   3
  -2  -2   1 1076.06 34.1586   3
  -2   2   1 1039.23 43.3568   2
   2   2  -1 1083.93 43.0639   2
  -2   2   1 1083.72 40.1934   1
   2   2  -1 1113.08 38.8687   1
  -1  -2   1 340.837 12.3004   3
   1  -2  -1 348.344 16.8183   1
   1  -2  -1 325.958 11.6849   3
  -1  -2   1 357.529 15.4418   1
  -1   2   1 320.488 16.5685   2
   1   2  -1 335.590 14.9175   1
   1   2  -1 327.703 16.6162   2
  -1   2   1 325.771 16.0702   1
   0  -2  -1 1439.25 42.2921   3
   0  -2  -1 1392.75 50.0766   1
   0  -2   1 1429.50 49.2200   1
   0  -2   1 1440.73 41.4683   3
   0   2   1 1390.68 49.7862   1
   0   2  -1 1411.84 48.7457   1
   0   2  -1 1354.58 54.2659   2
  -1  -2  -1 1709.14 58.9068   1
   1  -2   1 1701.79 58.0548   1
  -1  -2  -1 1676.95 50.5006   3
  -1   2  -1 1615.38 63.6794   2
   1   2   1 1707.32 58.6498   1
  -1   2  -1 1651.58 57.5487   1
   2  -2   1 2500.95 86.8028   1
  -2  -2  -1 2572.87 76.4471   3
   2   2   1 2621.94 94.9163   2
  -2   2  -1 2508.58 95.0192   2
  -2   2  -1 2588.70 86.5190   1
   2   2   1 2628.81 87.5093   1
  -3  -2  -1 623.744 22.5594   3
   3  -2   1 616.373 25.9422   1
  -3   2  -1 602.247 27.4899   2
  -3   2  -1 628.035 25.0950   1
   3   2   1 646.237 27.1573   2
   3   2   1 597.578 26.2436   1
   3   2   1 614.662 26.1877   1
  -4  -2  -1 388.779 16.9443   3
   4  -2   1 399.467 19.6514   1
  -4   2  -1 367.534 18.6265   1
  -4   2  -1 381.977 19.7169   2
   4   2   1 396.567 19.5129   1
   4   2   1 384.195 18.7378   2
   5  -2   1 -0.9137 7.06744   1
  -5  -2  -1 -4.7180 5.38471   3
   5   2   1 4.19705 5.23035   2
  -5   2  -1 0.85572 6.17483   2
  -5   2  -1 11.0877 5.06717   1
  -5   2  -1 -0.6541 6.04965   2
   5   2   1 3.74936 6.67961   1
   6  -2   1 340.201 21.3138   1
  -6  -2  -1 368.986 18.6310   3
   6   2   1 366.666 18.0816   2
  -6   2  -1 376.028 19.9853   2
  -6   2  -1 383.224 20.2602   2
  -6   2  -1 383.257 20.5055   1
   6   2   1 380.415 20.5104   1
   6   2   1 365.256 18.0251   2
   7  -2   1 1961.49 73.6332   1
  -7  -2  -1 2033.64 66.1416   3
  -7   2  -1 2052.08 76.7151   2
   7   2   1 1979.16 74.4040   2
   7   2   1 2071.18 73.1985   1
  -7   2  -1 2005.19 76.8962   2
  -7   2  -1 2030.59 73.6656   1
   7   2   1 2054.67 74.5679   2
   8  -2   1 220.237 20.2348   1
  -8  -2  -1 203.407 17.2187   3
  -8   2  -1 201.058 15.9683   2
   8   2   1 201.339 12.5052   2
  -8   2  -1 214.853 15.8220   2
   8   2   1 181.327 18.4583   1
  -8   2  -1 203.221 19.0452   1
   8   2   1 219.810 12.7512   2
  -9  -2  -1 306.729 19.4052   3
   9  -2   1 256.281 25.2730   1
  -9   2  -1 296.291 19.5787   2
  -9   2  -1 332.419 19.0011   2
   9   2   1 318.242 13.6629   2
  -9   2  -1 327.085 24.4401   1
   9   2   1 338.214 23.4008   1
   9   2   1 286.950 14.5633   2
  10  -2   1 213.014 23.5620   1
 -10  -2  -1 270.554 22.7054   3
 -10   2  -1 257.420 19.7040   2
  10   2   1 253.079 23.6383   1
 -10   2  -1 272.476 18.9330   2
  11  -2   1 57.2336 19.2422   1
 -11  -2  -1 52.2231 15.1770   3
 -11   2  -1 59.6519 11.7211   2
  11   2   1 63.2815 18.0436   1
 -11   2  -1 43.3040 11.6037   2
  12  -2   1 30.6277 23.9024   1
 -12  -2  -1 21.3437 15.5835   3
  12   2   1 -0.3404 19.9868   1
  11  -3  -1 57.3291 21.7556   1
 -11   3   1 56.2828 18.6456   2
  11   3  -1 88.8331 20.4746   1
  10  -3  -1 16.7555 18.1397   1
 -10  -3   1 21.7145 14.7291   3
 -10   3   1 36.1418 18.5809   2
  10   3  -1 10.9582 12.5705   2
  10   3  -1 -2.2285 13.1638   2
  10   3  -1 -5.3642 16.0377   1
 -10   3   1 14.7955 14.5967   2
  -9  -3   1 -1.9610 9.65551   3
   9  -3  -1 16.1034 16.2262   1
  -9   3   1 -0.9983 16.1368   2
   9   3  -1 -8.8300 12.4234   1
  -9   3   1 6.72765 11.9751   2
   9   3  -1 18.6769 12.2578   2
   8  -3  -1 -12.625 8.70015   1
  -8  -3   1 -6.0753 8.33057   3
  -8   3   1 0.11641 10.3169   1
   8   3  -1 -3.7370 10.8433   2
  -8   3   1 7.71514 13.5669   2
   8   3  -1 -0.7241 11.1891   1
  -8   3   1 5.29154 11.6376   2
  -7  -3   1 0.63069 9.58502   3
   7  -3  -1 11.4496 10.3553   1
  -7   3   1 2.45410 11.4560   1
  -7   3   1 6.63340 9.48294   2
  -7   3   1 25.5674 13.2688   2
   7   3  -1 11.9122 10.7280   2
   7   3  -1 12.1999 10.7142   1
   6  -3  -1 -2.9290 7.69578   1
   6  -3  -1 -7.9607 7.88354   3
  -6  -3   1 2.34342 9.30534   3
   6   3  -1 -5.3817 8.15708   1
  -6   3   1 5.37567 9.41607   2
   6   3  -1 9.85161 8.90208   2
   6   3  -1 12.8372 10.1526   1
  -6   3   1 -0.7004 9.16808   1
  -6   3   1 19.8191 11.5768   2
  -5  -3   1 23.6586 7.80122   3
   5  -3  -1 14.8876 6.14086   3
   5  -3  -1 20.5683 10.4884   1
  -5   3   1 15.0694 9.52551   2
   5   3  -1 23.1636 8.11641   1
  -5   3   1 5.97232 8.82349   1
   5   3  -1 14.9776 8.89528   2
   5   3  -1 8.35603 9.63751   1
   4  -3  -1 11.9080 10.8791   1
  -4  -3   1 2.73731 6.88350   3
  -4   3   1 10.1567 8.34545   2
   4   3  -1 22.1686 9.10320   2
  -4   3   1 -0.8525 8.26919   1
   4   3  -1 0.81809 6.60968   1
   4   3  -1 18.2800 8.74134   1
   3  -3  -1 3.86315 8.66146   1
  -3  -3   1 -2.4004 5.51265   3
  -3   3   1 14.7834 8.28479   1
  -3   3   1 10.8817 8.00065   2
   3   3  -1 6.03316 6.54167   1
   3   3  -1 -5.0875 7.79753   2
   2  -3  -1 5.57090 3.98597   3
  -2  -3   1 7.65333 5.76915   3
   2  -3  -1 9.71748 9.35685   1
  -2   3   1 0.51734 7.68849   1
   2   3  -1 11.7601 8.22561   2
  -2   3   1 10.5501 7.99739   2
   2   3  -1 -0.6597 5.85923   1
  -1  -3   1 61.0650 9.49235   1
   1  -3  -1 45.4325 9.90502   1
  -1  -3   1 46.7282 6.23139   3
   1  -3  -1 53.4501 5.50174   3
   1   3  -1 38.4952 7.80689   1
   1   3  -1 49.3787 8.12534   2
  -1   3   1 44.9872 8.33904   2
  -1   3   1 41.8452 9.03834   1
   0  -3  -1 274.689 17.9374   1
   0  -3  -1 270.036 11.9999   3
   0  -3   1 293.240 17.1810   1
   0   3  -1 271.494 16.2974   1
   0   3   1 247.001 17.9556   2
   0   3   1 301.362 19.3390   2
   0   3   1 265.774 16.9825   1
   0   3  -1 281.189 17.5806   2
   1  -3   1 51.6030 9.02129   1
  -1  -3  -1 55.1045 10.3718   1
  -1  -3  -1 50.9705 7.20705   3
   1   3   1 55.1756 9.96636   2
   1   3   1 62.6710 9.72148   1
  -1   3  -1 57.7402 8.88435   1
  -1   3  -1 66.8904 9.79771   2
   2  -3   1 18.6640 8.99432   1
  -2  -3  -1 26.4171 6.71599   3
   2   3   1 11.9075 6.82027   2
   2   3   1 24.6624 8.74759   1
  -2   3  -1 27.0473 9.46657   2
  -2   3  -1 21.6698 6.61979   1
   3  -3   1 48.0907 10.8247   1
  -3  -3  -1 39.9962 7.47156   3
  -3   3  -1 48.4444 9.99697   2
   3   3   1 25.9949 9.40056   2
   3   3   1 41.5193 9.69171   1
  -3   3  -1 34.8234 9.12685   1
  -4  -3  -1 76.6188 9.85059   3
   4  -3   1 81.3960 12.9515   1
   4   3   1 79.9125 12.0993   2
  -4   3  -1 78.7600 11.6842   1
   4   3   1 66.7327 11.9213   1
   4   3   1 57.5690 11.8861   1
  -4   3  -1 82.3134 12.9157   2
   5  -3   1 40.0084 11.4449   1
  -5  -3  -1 15.2912 8.76154   3
  -5   3  -1 24.7597 7.79959   1
   5   3   1 14.2829 11.0496   1
  -5   3  -1 15.4101 10.3785   2
  -5   3  -1 13.1810 9.35923   2
   5   3   1 2.65204 7.80087   2
   5   3   1 20.9322 8.97155   2
   5   3   1 33.9850 10.0868   1
   6  -3   1 49.2740 13.5498   1
  -6  -3  -1 44.9336 9.99600   3
  -6   3  -1 44.1066 12.2183   2
  -6   3  -1 44.6472 11.2114   1
   6   3   1 37.6590 9.96869   2
   6   3   1 38.1243 10.6881   2
   6   3   1 39.9595 13.2361   1
  -6   3  -1 35.2412 11.0503   2
   6   3   1 41.5778 11.7883   1
  -7  -3  -1 -6.5471 9.88816   3
   7  -3   1 -1.4967 11.4884   1
  -7   3  -1 -3.6374 10.2844   2
   7   3   1 -14.715 10.2074   1
   7   3   1 -0.6082 9.55691   2
  -7   3  -1 -5.5347 10.6455   2
  -7   3  -1 3.62689 11.4039   1
   7   3   1 12.6148 9.09732   2
   8  -3   1 47.5069 16.6056   1
  -8  -3  -1 41.1456 12.2310   3
  -8   3  -1 40.3741 13.2565   2
  -8   3  -1 28.2444 13.0982   2
   8   3   1 48.4718 11.2869   2
   8   3   1 50.3357 11.5036   2
  -8   3  -1 51.5574 11.8165   1
   8   3   1 37.6826 13.8756   1
   9  -3   1 24.8653 14.1415   1
  -9  -3  -1 -0.0829 12.7846   3
  -9   3  -1 10.7543 12.8253   2
  -9   3  -1 -11.244 14.6848   2
   9   3   1 3.00280 10.5193   2
   9   3   1 -9.1587 10.2111   2
   9   3   1 4.03502 14.0327   1
  10  -3   1 14.6123 15.0499   1
 -10  -3  -1 4.30224 11.0766   3
 -10   3  -1 -27.008 16.7413   2
  10   3   1 13.1592 11.3063   2
  10   3   1 6.90675 9.90381   2
  10   3   1 16.8297 17.6957   1
 -10   3  -1 -10.361 14.2887   2
  11  -3   1 11.7112 16.8644   1
 -11  -3  -1 -6.6140 15.9478   3
 -11   3  -1 -2.6482 16.0105   2
  11   3   1 0.58595 19.5796   1
  10  -4  -1 -8.9003 24.7708   1
 -10   4   1 -0.6921 21.9589   2
  10   4  -1 9.34612 19.8277   1
  10   4  -1 -1.1016 22.0708   2
   9  -4  -1 19.1829 22.9094   1
   9   4  -1 28.4918 19.5403   1
  -9   4   1 19.3199 19.3074   2
   9   4  -1 16.8204 18.3877   2
  -9   4   1 60.2031 28.5289   2
   9   4  -1 23.8659 23.4629   1
   9   4  -1 40.1088 20.5636   2
  -8  -4   1 36.1885 14.5899   3
   8  -4  -1 38.2087 16.2007   1
  -8   4   1 59.7360 18.2628   2
   8   4  -1 31.6964 21.2252   1
   8   4  -1 14.9566 18.9326   2
  -8   4   1 16.7592 21.7996   2
   8   4  -1 35.6536 17.6775   1
  -7  -4   1 126.828 16.8662   3
   7  -4  -1 132.948 19.0507   1
  -7   4   1 135.671 22.7823   2
   7   4  -1 173.021 21.2193   1
   7   4  -1 148.166 21.4871   2
   7   4  -1 121.117 17.8948   1
  -7   4   1 145.982 21.0913   2
  -6  -4   1 732.368 32.4983   3
   6  -4  -1 714.174 40.2403   1
  -6   4   1 729.718 39.3749   1
  -6   4   1 751.003 41.3340   2
   6   4  -1 803.368 41.3078   2
  -6   4   1 767.392 43.9752   2
   6   4  -1 772.140 37.7445   1
   6   4  -1 793.779 36.0049   1
   5  -4  -1 305.286 25.8968   1
  -5  -4   1 303.426 18.8458   3
   5   4  -1 315.844 22.1081   1
  -5   4   1 270.383 28.3845   2
  -5   4   1 295.053 21.4282   1
   5   4  -1 311.628 25.1359   1
   5   4  -1 281.525 26.0255   2
  -5   4   1 277.029 25.1464   2
  -4  -4   1 468.226 22.9165   3
   4  -4  -1 455.552 30.0870   1
   4   4  -1 500.404 31.6776   2
  -4   4   1 462.071 30.5282   2
  -4   4   1 489.526 32.5024   2
   4   4  -1 469.860 27.1231   1
   4   4  -1 475.654 26.9924   1
  -4   4   1 489.270 29.2225   1
  -3  -4   1 117.465 11.7935   3
   3  -4  -1 117.362 15.7571   1
   3   4  -1 80.8347 16.6043   2
  -3   4   1 98.6084 15.8638   2
  -3   4   1 110.505 17.2337   2
  -3   4   1 116.957 15.9174   1
   3   4  -1 110.632 14.4026   1
  -2  -4   1 33.7076 8.65858   3
   2  -4  -1 34.8835 14.4534   1
  -2   4   1 39.8142 12.8239   1
   2   4  -1 27.4713 11.4945   1
  -2   4   1 44.1008 12.3426   2
  -2   4   1 40.8918 12.9628   2
   2   4  -1 40.3762 14.1371   2
   1  -4  -1 477.983 28.8850   1
   1  -4  -1 488.350 18.4921   3
  -1  -4   1 497.689 27.9374   1
  -1   4   1 489.078 27.7130   1
  -1   4   1 467.013 28.8715   2
   1   4  -1 475.459 25.9233   1
  -1   4   1 472.213 29.3755   2
   1   4  -1 556.903 30.7950   2
   0  -4  -1 508.180 28.5440   1
   0  -4   1 462.638 27.2365   1
   0   4   1 483.500 29.4431   2
   0   4  -1 514.059 30.6394   2
   0   4  -1 507.793 26.5787   1
   0   4   1 485.023 30.1765   2
   0   4   1 490.032 27.6932   1
  -1  -4  -1 667.013 33.4489   1
   1  -4   1 639.557 32.0325   1
   1   4   1 633.364 35.7590   2
   1   4   1 634.907 32.3804   1
  -1   4  -1 668.992 35.6886   2
  -1   4  -1 634.315 31.0878   1
   1   4   1 639.011 34.6022   2
  -2  -4  -1 667.260 26.5488   3
   2  -4   1 696.471 34.3845   1
   2   4   1 674.236 33.8027   1
   2   4   1 738.951 38.5765   2
  -2   4  -1 683.751 36.6716   2
  -2   4  -1 712.948 33.1832   1
   2   4   1 659.576 35.8459   2
   3  -4   1 233.799 22.1481   1
  -3  -4  -1 230.121 16.3266   3
   3   4   1 230.682 21.6677   2
  -3   4  -1 210.768 19.7305   1
  -3   4  -1 233.474 20.4218   2
   3   4   1 241.749 22.2834   1
   3   4   1 256.793 23.3473   2
  -4  -4  -1 43.3412 10.7345   3
   4  -4   1 78.5050 16.2088   1
   4   4   1 73.8029 15.6952   2
   4   4   1 69.6489 15.4590   1
   4   4   1 49.2741 13.3061   2
  -4   4  -1 73.8736 16.6612   2
   4   4   1 53.8034 14.6739   1
  -4   4  -1 63.0671 13.9459   1
  -4   4  -1 63.7052 12.8532   2
   5  -4   1 28.1797 16.1222   1
  -5  -4  -1 5.78085 10.1771   3
   5   4   1 9.66314 14.9100   2
   5   4   1 28.5501 12.2694   2
  -5   4  -1 17.4024 10.9523   1
   5   4   1 -6.5609 11.3796   1
  -5   4  -1 7.00007 15.3563   2
  -5   4  -1 16.6981 14.0574   2
   5   4   1 25.3344 15.7992   1
   6  -4   1 158.983 19.1070   1
  -6  -4  -1 147.609 16.8698   3
  -6   4  -1 158.134 20.1934   2
  -6   4  -1 151.030 20.2669   1
   6   4   1 194.804 22.6082   1
   6   4   1 168.722 20.3278   1
   6   4   1 158.436 19.9113   2
   6   4   1 153.721 21.4571   2
  -6   4  -1 155.358 20.8587   2
  -7  -4  -1 386.599 25.2915   3
   7  -4   1 377.027 32.3945   1
   7   4   1 367.622 30.3994   2
  -7   4  -1 441.413 34.3127   2
   7   4   1 411.873 31.7190   1
   7   4   1 422.936 37.0158   1
   7   4   1 422.416 28.3850   2
  -7   4  -1 396.105 30.6517   2
  -8  -4  -1 371.057 26.3116   3
   8  -4   1 352.167 29.2372   1
   8   4   1 393.315 31.5893   1
   8   4   1 371.594 31.1579   2
  -8   4  -1 358.766 31.8246   2
   8   4   1 362.633 33.8484   1
   8   4   1 420.337 32.1294   2
  -8   4  -1 416.336 36.7812   2
  -9  -4  -1 179.329 22.0567   3
   9  -4   1 190.749 28.7533   1
   9   4   1 152.600 26.1808   2
   9   4   1 185.476 25.2353   1
  -9   4  -1 147.229 29.7192   2
   9   4   1 165.857 22.4408   2
  -9   4  -1 179.332 24.1088   2
 -10  -4  -1 62.2386 19.3042   3
  10  -4   1 79.2428 25.4445   1
  10   4   1 -1.3190 24.2401   1
 -10   4  -1 28.8523 23.0440   2
   7  -5  -1 70.1892 28.8467   1
   7   5  -1 73.4650 23.4391   1
   7   5  -1 54.8268 24.4811   2
   7   5  -1 90.9473 27.5756   1
  -7   5   1 91.0171 25.6359   2
   6  -5  -1 -11.164 23.8597   1
   6   5  -1 26.4617 19.9613   1
   6   5  -1 14.3323 22.6046   1
  -6   5   1 10.6516 19.3474   2
   6   5  -1 -31.371 19.7994   2
   5  -5  -1 21.9971 22.7544   1
  -5   5   1 -8.9888 18.9611   2
   5   5  -1 40.8057 19.1749   1
   5   5  -1 -6.3613 20.5032   1
   4  -5  -1 142.524 21.1992   1
  -4   5   1 108.082 22.9028   2
   4   5  -1 87.9918 20.8515   1
   4   5  -1 88.3397 20.1852   1
   3  -5  -1 262.357 26.2406   1
  -3   5   1 296.578 30.2755   2
   3   5  -1 274.131 27.4820   1
   2  -5  -1 601.554 38.1033   1
  -2   5   1 452.844 36.0596   1
   2   5  -1 469.679 35.0044   1
  -2   5   1 546.239 35.7618   2
   1  -5  -1 260.281 26.0719   1
  -1   5   1 210.321 24.9027   1
   1   5  -1 201.724 22.7518   1
  -1   5   1 218.238 23.8303   2
   0  -5   1 66.9595 20.5021   1
   0  -5  -1 89.6452 21.1271   1
   0   5   1 115.373 19.9145   2
   0   5   1 115.089 21.6911   1
   0   5  -1 112.809 20.3402   1
   1  -5   1 22.3422 17.2540   1
  -1  -5  -1 6.85582 10.6160   3
  -1   5  -1 6.67090 17.6401   1
  -1   5  -1 -5.5535 14.7702   2
   1   5   1 4.16694 17.7415   1
   1   5   1 26.9211 15.6389   2
   2  -5   1 18.9295 17.8802   1
  -2  -5  -1 31.5683 11.7936   3
  -2   5  -1 51.7921 19.0278   1
  -2   5  -1 13.5751 12.8682   2
   2   5   1 32.1394 17.3461   2
   2   5   1 76.5209 18.8031   1
   3  -5   1 177.911 26.5539   1
  -3  -5  -1 216.410 18.0247   3
  -3   5  -1 228.337 25.9327   1
   3   5   1 181.811 24.7854   2
   3   5   1 239.454 26.4817   1
  -3   5  -1 225.663 23.8038   2
   4  -5   1 202.928 27.8824   1
  -4  -5  -1 239.915 19.2028   3
   4   5   1 236.836 26.9858   1
  -4   5  -1 173.360 22.6162   2
   4   5   1 201.394 25.2485   2
   4   5   1 192.331 25.9199   1
   5  -5   1 328.144 32.6623   1
  -5  -5  -1 273.107 23.9688   3
  -5   5  -1 244.531 28.8435   2
   5   5   1 277.165 29.0059   1
   5   5   1 288.729 31.5887   2
   5   5   1 307.936 30.1686   1
  -6  -5  -1 186.361 20.3737   3
   6  -5   1 167.664 28.2043   1
   6   5   1 207.097 27.3258   1
  -6   5  -1 208.437 28.1141   2
   6   5   1 198.207 27.1113   2
  -7  -5  -1 125.070 19.8591   3
   7  -5   1 55.5433 26.5302   1
  -7   5  -1 96.4316 24.8978   2
   7   5   1 59.3101 24.8531   1
   7   5   1 113.434 26.7061   2
   2  -6  -1 6.74796 28.6957   1
   2   6  -1 11.6312 25.7563   2
   1  -6  -1 5.60595 29.9662   1
   1   6  -1 -6.1264 23.6837   2
  -1   6   1 37.4498 23.3898   2
   0   6  -1 33.4509 24.4028   2
   0   6   1 17.7839 22.7158   2
   1  -6   1 7.41232 29.3963   1
   1   6   1 33.4584 27.1588   2
  -1   6  -1 14.4492 18.3363   2
   2  -6   1 11.3314 28.4195   1
   2   6   1 4.40174 26.6235   2
  13   0  -2 161.724 26.5760   1
  12   0  -2 863.237 45.0464   1
 -11   0   2 43.6172 18.3974   1
  11   0  -2 49.4329 16.2946   1
  10   0  -2 786.779 39.2208   1
 -10   0   2 896.031 40.4177   1
   9   0  -2 768.367 35.8961   1
  -9   0   2 810.796 35.1017   1
  -9   0   2 809.344 31.0032   2
  -8   0   2 214.922 11.9729   2
   8   0  -2 236.389 16.7381   1
   8   0  -2 203.869 11.7757   2
  -8   0   2 221.162 16.7568   1
  -7   0   2 496.279 20.7683   2
  -7   0   2 480.971 22.6591   1
   7   0  -2 462.375 20.0735   2
   7   0  -2 469.546 22.9422   1
   6   0  -2 1624.25 58.6719   1
  -6   0   2 1712.49 61.6689   2
  -6   0   2 1680.88 58.6104   1
   6   0  -2 1638.08 60.8366   2
   5   0  -2 2964.39 99.5892   1
  -5   0   2 2904.60 107.442   2
  -5   0   2 2937.59 99.4236   1
   5   0  -2 3139.44 106.986   2
   4   0  -2 1726.85 58.3998   2
   4   0  -2 1653.11 54.3079   1
  -4   0   2 1388.82 58.4098   2
  -4   0   2 1585.53 54.0545   1
   3   0  -2 5454.34 183.825   2
  -3   0   2 4997.75 167.688   1
   3   0  -2 5142.52 167.824   1
  -2   0   2 151.473 9.12742   2
  -2   0   2 184.287 7.67989   1
   2   0  -2 181.803 7.91757   1
   2   0  -2 182.666 9.14914   2
   1   0  -2 111.035 4.96250   1
  -1   0   2 115.342 5.00905   1
  -1   0   2 99.3491 6.31620   2
   1   0  -2 109.682 6.75756   2
   0   0  -2 13.1121 2.98791   2
   0   0   2 4.43376 2.65095   2
  -1   0  -2 4460.87 147.607   1
   1   0   2 4743.09 147.775   1
  -1   0  -2 4563.49 131.303   3
  -2   0  -2 5181.37 166.836   1
  -2   0  -2 5452.62 148.250   3
   2   0   2 5427.35 181.261   2
   2   0   2 5409.99 166.985   1
  -2   0  -2 4366.62 181.137   2
  -3   0  -2 7587.99 241.744   1
   3   0   2 6439.55 262.541   2
  -3   0  -2 8082.42 214.805   3
   3   0   2 7895.47 241.923   1
  -4   0  -2 1891.96 67.3139   1
   4   0   2 1996.38 67.6417   1
  -4   0  -2 2057.46 59.8543   3
   5   0   2 132.605 10.8423   1
  -5   0  -2 135.487 9.70605   1
  -5   0  -2 132.052 9.28285   3
  -6   0  -2 144.261 12.4493   1
  -6   0  -2 163.085 10.7183   3
   6   0   2 158.702 11.2341   1
  -7   0  -2 169.164 13.9117   1
  -7   0  -2 136.688 10.0004   3
   7   0   2 141.993 13.6158   1
   8   0   2 1025.18 41.6697   1
  -8   0  -2 1023.66 41.8464   1
  -8   0  -2 981.014 35.8753   3
  -9   0  -2 1229.95 49.9651   1
  -9   0  -2 1257.62 44.7828   3
   9   0   2 1269.82 51.0299   1
 -10   0  -2 613.145 32.1568   1
 -10   0  -2 636.571 29.8000   3
  10   0   2 660.846 31.9411   1
  11   0   2 230.775 23.6360   1
 -11   0  -2 200.711 17.8005   3
 -11   0  -2 232.621 25.2660   1
  12   0   2 34.8605 19.2354   1
 -12   0  -2 60.3939 16.9356   3
  13   0   2 7.96168 22.0273   1
  13  -1  -2 -19.283 23.9516   1
  13   1  -2 6.52346 23.6172   1
  12  -1  -2 12.4550 20.8042   1
  12   1  -2 33.2796 18.9715   1
 -11  -1   2 -31.571 17.3051   1
  11  -1  -2 -33.622 16.3687   1
 -11   1   2 20.8803 17.9208   1
 -11   1   2 13.1378 8.58601   2
  11   1  -2 22.0133 13.7628   1
 -11   1   2 2.41145 7.28440   2
 -10  -1   2 124.817 18.5481   1
  10  -1  -2 113.303 17.7144   1
  10   1  -2 93.4126 15.1014   1
 -10   1   2 88.8386 11.3405   2
  10   1  -2 98.8743 7.07174   2
 -10   1   2 103.212 17.2575   1
   9  -1  -2 119.892 14.6716   1
  -9  -1   2 117.625 15.5501   1
   9   1  -2 107.454 8.89503   2
   9   1  -2 102.368 13.4500   1
  -9   1   2 97.3888 11.7450   2
  -9   1   2 109.835 15.3120   1
  -8  -1   2 357.215 16.8689   2
   8  -1  -2 308.547 20.0350   1
  -8  -1   2 341.966 21.3539   1
  -8   1   2 360.304 19.2500   2
  -8   1   2 337.208 21.3185   1
   8   1  -2 358.526 17.1334   2
   8   1  -2 380.357 20.5582   1
  -7  -1   2 329.406 16.4013   2
  -7  -1   2 346.726 19.1358   1
   7  -1  -2 353.100 20.6329   1
   7   1  -2 298.107 16.6601   2
   7   1  -2 343.401 17.9467   1
  -7   1   2 370.546 18.1928   2
  -7   1   2 336.040 19.0797   1
  -6  -1   2 581.189 24.7255   1
  -6  -1   2 584.388 22.4773   3
  -6  -1   2 557.338 23.7965   2
   6  -1  -2 544.955 24.7941   1
   6  -1  -2 582.910 24.6022   2
   6   1  -2 492.086 24.0870   2
  -6   1   2 575.517 24.7505   2
  -6   1   2 600.008 25.4126   1
   6   1  -2 607.494 23.9575   1
  -5  -1   2 133.670 9.31167   2
  -5  -1   2 139.768 8.94808   3
   5  -1  -2 130.710 9.59451   2
   5  -1  -2 135.058 11.8042   1
  -5  -1   2 126.634 10.4693   1
  -5   1   2 155.616 11.3915   1
  -5   1   2 155.540 10.2394   2
   5   1  -2 143.163 9.70315   2
   5   1  -2 156.041 9.52265   1
   4  -1  -2 829.001 32.1168   1
   4  -1  -2 836.164 33.2687   2
  -4  -1   2 836.515 32.7553   2
  -4  -1   2 832.038 28.1090   3
  -4  -1   2 870.457 30.6242   1
  -4   1   2 822.338 31.8517   1
   4   1  -2 835.869 29.9222   1
  -4   1   2 828.775 33.1672   2
   4   1  -2 856.333 32.9206   2
   3  -1  -2 664.816 25.7050   1
  -3  -1   2 650.353 26.3663   2
   3  -1  -2 672.090 26.7628   2
  -3  -1   2 632.879 23.7215   1
  -3   1   2 666.213 25.2063   1
   3   1  -2 676.256 26.3903   2
  -3   1   2 646.724 26.5407   2
   3   1  -2 664.739 23.2879   1
  -2  -1   2 743.423 29.1617   2
   2  -1  -2 737.602 29.1558   2
   2  -1  -2 758.049 27.6664   1
   2   1  -2 741.608 29.0007   2
  -2   1   2 720.659 27.3893   1
  -2   1   2 744.886 29.2375   2
   1  -1  -2 3511.36 103.912   3
  -1  -1   2 3586.34 128.404   2
   1  -1  -2 3586.67 128.412   2
   1  -1  -2 3604.59 117.741   1
  -1   1   2 3654.30 117.760   1
   1   1  -2 3601.15 128.330   2
   1   1  -2 3637.13 115.367   1
  -1   1   2 3605.73 128.390   2
   0  -1   2 1816.89 68.5755   2
   0  -1  -2 1807.25 68.3748   2
   0  -1  -2 1938.23 55.5051   3
   0  -1  -2 1902.95 63.1695   1
   0  -1   2 1885.25 61.3128   1
   0   1   2 1911.07 68.5597   2
   0   1   2 1896.83 63.3224   1
   0   1  -2 1816.69 68.5668   2
   0   1  -2 1970.76 61.2432   1
  -1  -1  -2 1101.61 42.0010   2
  -1  -1  -2 1152.15 34.5493   3
   1  -1   2 1174.65 38.1763   1
   1  -1   2 1133.26 42.4912   2
   1   1   2 1079.46 39.7292   1
  -1   1  -2 1125.83 37.9421   1
  -1   1  -2 1123.01 42.3882   2
   1   1   2 1126.52 42.0378   2
   2  -1   2 168.681 8.97903   1
  -2  -1  -2 174.033 8.43634   3
   2  -1   2 164.925 9.48233   2
  -2   1  -2 179.522 9.48898   2
   2   1   2 173.638 10.4250   1
  -2   1  -2 171.013 8.63429   1
   2   1   2 159.909 8.64952   2
  -3  -1  -2 -4.8104 2.95525   3
   3  -1   2 6.56966 4.18653   1
   3  -1   2 1.47713 3.18871   2
   3   1   2 3.06530 2.54714   2
  -3   1  -2 8.17267 3.03840   3
   3   1   2 12.9295 4.12003   1
  -3   1  -2 3.34588 2.84686   1
  -3   1  -2 0.21422 3.02723   2
  -4  -1  -2 135.637 9.26153   3
   4  -1   2 121.804 8.87388   1
  -4  -1  -2 133.154 9.73567   1
   4   1   2 131.021 9.62014   1
  -4   1  -2 121.384 8.43389   1
  -4   1  -2 130.700 8.34715   2
  -4   1  -2 132.457 7.23946   3
   4   1   2 135.534 7.40991   2
  -5  -1  -2 423.308 19.8748   1
   5  -1   2 418.968 20.0524   1
  -5  -1  -2 411.172 18.0955   3
   5   1   2 437.343 19.6223   1
   5   1   2 412.644 16.6558   2
  -5   1  -2 422.062 18.1294   2
  -5   1  -2 404.358 19.2450   1
  -5   1  -2 438.220 15.9293   3
   6  -1   2 1132.05 42.7657   1
  -6  -1  -2 1136.81 43.5616   1
  -6  -1  -2 1091.67 38.4080   3
   6   1   2 1085.93 42.2972   1
  -6   1  -2 1151.89 42.7746   1
  -6   1  -2 1091.38 41.9917   2
   6   1   2 1088.64 39.7858   2
  -6   1  -2 1119.41 36.5146   3
  -6   1  -2 1129.69 42.0878   2
   6   1   2 1147.89 39.8519   2
  -7  -1  -2 4.34823 5.85307   1
   7  -1   2 3.84903 7.82666   1
  -7  -1  -2 28.5749 8.32421   3
   7   1   2 0.23003 7.07959   1
  -7   1  -2 4.25171 6.24882   3
  -7   1  -2 5.47121 4.04396   2
  -7   1  -2 4.95745 4.40072   2
  -7   1  -2 -4.1462 7.36427   1
  -8  -1  -2 429.376 23.0367   1
   8  -1   2 388.670 23.5385   1
  -8  -1  -2 392.673 21.1101   3
   8   1   2 408.655 21.8626   1
  -8   1  -2 412.015 17.1466   2
  -8   1  -2 399.037 17.1394   2
  -8   1  -2 408.609 21.9802   1
  -8   1  -2 402.711 19.0269   3
  -9  -1  -2 16.8477 10.4084   3
  -9  -1  -2 7.00046 9.65776   1
   9  -1   2 -7.6964 10.7117   1
  -9   1  -2 -6.0377 9.66437   1
   9   1   2 9.11978 10.6367   1
  -9   1  -2 8.53574 3.17780   2
  -9   1  -2 0.71724 8.87873   3
  -9   1  -2 10.0117 2.78626   2
  10  -1   2 -1.0215 13.4749   1
 -10  -1  -2 -8.9708 13.5743   1
 -10  -1  -2 0.60562 8.28643   3
 -10   1  -2 8.85782 10.7859   3
  10   1   2 13.4265 10.0732   1
 -10   1  -2 -17.942 12.0166   1
 -11  -1  -2 129.109 17.8679   3
  11  -1   2 117.775 17.9527   1
 -11  -1  -2 96.1016 21.5827   1
  11   1   2 117.631 19.0507   1
 -12  -1  -2 71.7901 15.0060   3
  12  -1   2 86.0862 17.2449   1
  12   1   2 82.1057 20.8211   1
  13  -1   2 102.190 18.5408   1
 -13  -1  -2 58.2259 20.2609   3
  13   1   2 41.4351 23.3519   1
  12  -2  -2 -11.621 22.3164   1
  12   2  -2 23.9194 20.3470   1
 -11  -2   2 148.338 27.5892   1
  11  -2  -2 148.636 19.9997   1
 -11   2   2 191.847 19.1575   2
  11   2  -2 171.191 21.2320   1
 -11   2   2 143.456 18.2700   2
  11   2  -2 142.161 10.8112   2
  11   2  -2 137.911 11.0845   2
 -10  -2   2 150.221 24.5087   1
  10  -2  -2 140.549 18.7710   1
  10   2  -2 151.283 17.7895   1
  10   2  -2 144.413 16.3591   2
 -10   2   2 164.827 17.3975   2
  -9  -2   2 52.2512 16.8646   1
   9  -2  -2 90.9334 16.5894   1
  -9   2   2 73.4553 12.4748   2
   9   2  -2 77.6274 12.6235   1
   9   2  -2 69.3081 11.2195   2
  -9   2   2 58.0150 14.7421   1
  -8  -2   2 11.7891 8.10794   3
   8  -2  -2 0.59338 11.0618   1
   8   2  -2 5.86426 8.04274   2
  -8   2   2 15.1447 7.84389   2
   8   2  -2 7.05012 9.25714   1
  -8   2   2 -10.317 10.2541   1
   7  -2  -2 19.3414 10.5030   1
  -7  -2   2 18.8470 8.66887   3
  -7   2   2 9.46195 7.16409   2
   7   2  -2 10.6445 7.53915   2
  -7   2   2 2.80565 8.41210   1
   7   2  -2 5.27499 6.85608   1
  -6  -2   2 166.296 14.0057   2
  -6  -2   2 173.637 11.8369   3
   6  -2  -2 164.173 16.2851   1
  -6   2   2 164.377 13.3306   1
   6   2  -2 163.568 13.1485   2
  -6   2   2 153.822 14.0323   2
   6   2  -2 191.345 12.4121   1
  -5  -2   2 311.769 17.9633   2
   5  -2  -2 295.099 17.4569   1
  -5  -2   2 305.055 15.6188   3
  -5   2   2 300.946 17.8433   2
  -5   2   2 295.529 17.0758   1
   5   2  -2 310.541 17.2121   2
   5   2  -2 329.112 15.2147   1
  -4  -2   2 2297.24 69.1477   3
  -4  -2   2 2272.93 84.3776   2
   4  -2  -2 2236.01 78.7980   1
   4   2  -2 2286.68 75.8071   1
  -4   2   2 2301.14 84.7561   2
  -4   2   2 2202.90 78.5366   1
   4   2  -2 2177.81 83.6999   2
  -3  -2   2 108.978 7.98806   3
   3  -2  -2 93.4117 9.44803   1
   3  -2  -2 112.504 7.97852   3
  -3  -2   2 90.0312 9.90874   2
  -3   2   2 97.9264 9.34887   1
   3   2  -2 104.083 9.87053   2
  -3   2   2 121.208 11.2468   2
   3   2  -2 111.232 8.24693   1
   3   2  -2 107.124 8.37579   1
   2  -2  -2 607.601 25.5177   1
  -2  -2   2 620.615 27.6597   2
   2  -2  -2 639.686 20.6563   3
  -2   2   2 590.042 26.8237   2
  -2   2   2 598.853 25.7431   1
   2   2  -2 617.717 27.1789   2
   2   2  -2 619.892 23.1192   1
  -1  -2   2 5.51963 5.53359   2
   1  -2  -2 3.89506 5.79698   1
  -1  -2   2 13.9580 4.67523   1
   1  -2  -2 16.8263 3.82580   3
  -1   2   2 10.9390 4.59164   1
   1   2  -2 9.81870 4.06712   1
   1   2  -2 16.6391 5.71356   2
  -1   2   2 14.6640 6.06330   2
   0  -2  -2 5.40353 3.37320   3
   0  -2   2 5.14727 5.29017   2
   0  -2  -2 2.05435 5.49726   1
   0  -2   2 2.42502 4.10149   1
   0   2   2 3.82852 5.34458   1
   0   2  -2 1.00545 3.82057   1
   0   2  -2 -0.0646 3.87129   2
   0   2   2 9.50190 5.51352   2
   1  -2   2 1251.59 50.5682   2
  -1  -2  -2 1305.52 47.3458   1
   1  -2   2 1345.41 45.6741   1
  -1  -2  -2 1318.81 40.2812   3
  -1   2  -2 1250.56 50.5840   2
   1   2   2 1286.54 46.9263   1
   1   2   2 1273.64 49.9771   2
  -1   2  -2 1307.61 45.1767   1
   2  -2   2 229.493 12.8090   1
  -2  -2  -2 222.586 11.0413   3
  -2   2  -2 221.984 13.3276   2
  -2   2  -2 227.664 12.4473   1
   2   2   2 248.413 14.6313   1
   2   2   2 223.446 13.6153   2
   3  -2   2 664.228 27.6417   1
  -3  -2  -2 723.173 24.7419   3
  -3   2  -2 687.435 27.1874   1
   3   2   2 682.325 28.6902   2
  -3   2  -2 664.320 29.5959   2
   3   2   2 668.933 28.1646   1
   3   2   2 662.630 28.9288   1
  -4  -2  -2 280.188 14.5206   3
   4  -2   2 277.749 16.4781   1
   4   2   2 278.894 16.8971   1
  -4   2  -2 277.724 16.2961   2
   4   2   2 280.534 15.2469   2
   4   2   2 286.558 15.0039   2
  -4   2  -2 283.454 14.6645   1
  -5  -2  -2 235.273 13.1368   3
   5  -2   2 215.800 15.9996   1
   5   2   2 235.956 13.7127   2
   5   2   2 237.112 16.0896   1
  -5   2  -2 216.151 14.6628   1
  -5   2  -2 219.916 14.7248   2
   5   2   2 224.690 13.9262   2
  -6  -2  -2 85.6296 9.90412   3
   6  -2   2 74.1465 10.5224   1
  -6   2  -2 77.8835 9.68070   2
   6   2   2 81.3844 8.60340   2
  -6   2  -2 88.5867 10.7942   2
   6   2   2 84.2678 11.7321   1
   6   2   2 82.5575 8.47286   2
  -6   2  -2 101.866 11.7978   1
   7  -2   2 315.168 21.4538   1
  -7  -2  -2 302.300 18.2503   3
   7   2   2 304.824 15.3516   2
   7   2   2 293.066 20.3523   1
  -7   2  -2 281.236 18.0413   2
  -7   2  -2 304.208 18.2359   2
   7   2   2 268.853 15.1897   2
  -7   2  -2 317.244 19.7329   1
   8  -2   2 12.3481 11.8192   1
  -8  -2  -2 10.9939 9.65881   3
   8   2   2 11.6537 5.11379   2
  -8   2  -2 16.3019 8.85795   2
   8   2   2 4.09752 5.19015   2
  -8   2  -2 15.1034 10.2254   1
   8   2   2 10.5425 8.70802   1
  -8   2  -2 6.24782 8.17099   2
   9  -2   2 234.112 23.3028   1
  -9  -2  -2 291.912 18.7755   3
  -9   2  -2 252.942 21.8085   1
   9   2   2 288.686 23.1255   1
  -9   2  -2 285.087 18.0585   2
   9   2   2 222.209 9.31390   2
  -9   2  -2 260.275 18.3091   2
 -10  -2  -2 69.0209 14.8224   3
  10  -2   2 37.1816 16.6394   1
 -10   2  -2 57.0142 11.3544   2
  10   2   2 51.6845 14.2448   1
 -10   2  -2 51.9234 10.5125   2
  11  -2   2 128.588 18.6005   1
 -11  -2  -2 114.683 16.6199   3
 -11   2  -2 106.849 11.7485   2
 -11   2  -2 91.2647 11.9174   2
  11   2   2 141.759 20.6767   1
 -12  -2  -2 11.1639 15.2074   3
  12  -2   2 -42.299 20.5827   1
  12   2   2 20.6177 19.9666   1
  11  -3  -2 47.4861 23.0265   1
 -11   3   2 23.6421 18.2118   2
  11   3  -2 4.24044 19.4075   1
  10  -3  -2 66.2270 19.8750   1
  10   3  -2 47.5314 16.4747   2
  10   3  -2 75.3803 18.2459   1
 -10   3   2 55.8964 20.9356   2
 -10   3   2 67.4840 17.3006   2
   9  -3  -2 254.030 23.4422   1
   9   3  -2 267.859 23.4972   2
  -9   3   2 279.262 23.6127   2
  -9   3   2 314.054 29.8160   2
   9   3  -2 210.540 21.2827   1
   8  -3  -2 1059.94 48.1376   1
   8   3  -2 1030.98 45.6854   2
  -8   3   2 966.033 46.1383   1
  -8   3   2 1055.94 47.7921   2
   8   3  -2 1010.75 41.9222   1
   7  -3  -2 586.280 33.1617   1
  -7  -3   2 573.377 27.5131   3
   7   3  -2 564.476 30.6142   1
  -7   3   2 594.670 32.4465   1
   7   3  -2 584.913 30.2099   2
  -7   3   2 601.169 31.9883   2
   7   3  -2 613.316 28.4773   1
  -6  -3   2 945.340 35.9615   3
   6  -3  -2 981.684 42.8686   1
   6  -3  -2 921.653 32.7366   3
   6   3  -2 891.160 41.4479   2
   6   3  -2 946.476 37.2967   1
   6   3  -2 922.166 39.2749   1
  -6   3   2 966.396 43.0038   2
  -6   3   2 952.386 41.8664   1
  -5  -3   2 77.0438 10.3313   3
   5  -3  -2 74.0869 8.99236   3
   5  -3  -2 56.0739 12.7931   1
   5   3  -2 71.4515 10.3453   1
   5   3  -2 72.7655 11.2851   1
  -5   3   2 67.6488 12.6089   2
  -5   3   2 54.6586 10.1734   1
   5   3  -2 77.9830 11.8003   2
  -4  -3   2 77.7653 9.61769   3
   4  -3  -2 101.004 8.44229   3
   4  -3  -2 53.1530 12.7852   1
   4   3  -2 103.793 12.9188   2
  -4   3   2 80.2449 11.1776   2
   4   3  -2 85.2536 10.4387   1
   4   3  -2 98.8566 11.0098   1
  -4   3   2 110.388 13.0229   1
   3  -3  -2 328.231 13.5863   3
   3  -3  -2 316.868 19.3487   1
   3   3  -2 364.461 21.5197   2
  -3   3   2 341.248 20.3577   1
  -3   3   2 327.932 21.7015   2
   3   3  -2 359.140 17.8535   1
   2  -3  -2 1396.34 51.8650   1
   2  -3  -2 1326.96 41.1459   3
  -2   3   2 1331.53 55.6026   2
   2   3  -2 1344.88 48.4100   1
  -2   3   2 1314.33 50.6944   1
   2   3  -2 1376.88 55.8284   2
  -1  -3   2 1330.55 49.1186   1
   1  -3  -2 1400.94 51.8145   1
   1  -3  -2 1315.92 41.3084   3
  -1   3   2 1294.55 54.7970   2
   1   3  -2 1357.11 48.1294   1
  -1   3   2 1309.52 50.2794   1
   1   3  -2 1359.46 55.3401   2
   0  -3  -2 2027.20 60.5375   3
   0  -3   2 1989.38 70.1059   1
   0  -3  -2 2006.98 72.2423   1
   0   3  -2 2036.59 69.4799   1
   0   3   2 1983.33 71.6829   1
   0   3  -2 2005.77 78.0814   2
   0   3   2 1946.00 77.5299   2
  -1  -3  -2 477.213 18.9973   3
   1  -3   2 463.026 23.0111   1
  -1  -3  -2 523.462 24.9966   1
  -1   3  -2 471.418 21.6819   1
   1   3   2 484.270 24.1825   1
  -1   3  -2 479.668 25.8013   2
   1   3   2 462.021 24.7480   2
   2  -3   2 418.894 21.1512   1
  -2  -3  -2 384.182 16.9185   3
  -2   3  -2 358.300 22.3243   2
  -2   3  -2 387.394 19.6318   1
   2   3   2 371.724 20.7500   2
   2   3   2 404.730 22.0817   1
   3  -3   2 124.133 13.6232   1
  -3  -3  -2 131.053 11.2252   3
  -3   3  -2 112.164 10.8150   1
  -3   3  -2 110.874 13.6757   2
   3   3   2 108.784 12.5311   2
   3   3   2 110.016 13.4474   2
   3   3   2 122.113 13.2204   1
   4  -3   2 521.483 26.3379   1
  -4  -3  -2 519.862 22.7484   3
   4   3   2 533.631 27.0811   2
  -4   3  -2 508.213 24.9357   1
   4   3   2 489.377 25.9345   2
   4   3   2 507.654 27.1281   1
  -4   3  -2 492.678 27.5110   2
   4   3   2 492.789 25.3552   1
  -5  -3  -2 2298.52 73.7872   3
   5  -3   2 2442.80 84.6628   1
  -5   3  -2 2359.18 83.3003   1
   5   3   2 2355.24 84.4210   1
   5   3   2 2345.19 88.5212   2
   5   3   2 2219.66 84.6711   1
  -5   3  -2 2289.74 89.8778   2
   6  -3   2 170.445 16.2185   1
  -6  -3  -2 166.850 15.5296   3
   6   3   2 189.221 16.5254   2
   6   3   2 175.337 16.6331   2
  -6   3  -2 170.198 16.2913   1
  -6   3  -2 156.476 17.2891   2
   6   3   2 169.599 16.0733   1
   6   3   2 183.891 19.0808   1
  -6   3  -2 179.315 18.3820   2
   7  -3   2 744.700 36.1298   1
  -7  -3  -2 752.843 31.5943   3
  -7   3  -2 780.559 37.6747   2
   7   3   2 748.776 35.4568   2
   7   3   2 787.004 37.5743   1
   7   3   2 754.356 35.2832   2
  -7   3  -2 754.361 36.3638   1
  -7   3  -2 794.403 37.2765   2
  -8  -3  -2 232.476 20.9888   3
   8  -3   2 265.903 26.0345   1
  -8   3  -2 228.132 22.0099   2
   8   3   2 255.342 20.2247   2
  -8   3  -2 255.595 23.6816   2
   8   3   2 292.348 19.4468   2
  -8   3  -2 260.249 23.5330   1
   8   3   2 275.984 24.9893   1
  -9  -3  -2 20.8217 11.7962   3
   9  -3   2 26.0976 13.8097   1
  -9   3  -2 20.7935 14.0142   2
   9   3   2 24.3272 11.2033   2
   9   3   2 25.2034 10.3566   2
   9   3   2 20.2177 15.5065   1
  -9   3  -2 -3.6060 13.0370   2
  10  -3   2 70.6900 16.9789   1
 -10  -3  -2 80.9676 16.8419   3
  10   3   2 73.4681 10.2562   2
  10   3   2 51.1204 19.0300   1
 -10   3  -2 47.4301 18.3473   2
 -10   3  -2 77.8637 17.3207   2
  10   3   2 65.3261 11.7833   2
  11  -3   2 136.019 22.3629   1
 -11  -3  -2 155.741 22.2816   3
 -11   3  -2 164.033 20.5834   2
  11   3   2 133.051 24.1441   1
  10  -4  -2 50.5063 19.6302   1
  10   4  -2 9.57679 19.7518   1
 -10   4   2 20.5784 22.4846   2
  10   4  -2 13.2674 21.1361   2
   9  -4  -2 38.4312 22.7887   1
   9   4  -2 45.8133 18.5050   1
   9   4  -2 45.8372 22.6809   2
   9   4  -2 58.0413 24.4403   1
  -9   4   2 37.6794 20.3973   2
   8  -4  -2 8.24679 17.3576   1
  -8   4   2 18.1115 23.8175   2
  -8   4   2 12.3403 16.0057   2
   8   4  -2 51.8453 19.7178   1
   8   4  -2 16.2168 14.1961   1
   8   4  -2 -30.375 18.7787   2
   7  -4  -2 12.4609 14.1321   1
   7   4  -2 -27.422 16.7969   2
  -7   4   2 8.65155 15.5991   2
   7   4  -2 31.1168 14.7538   1
   7   4  -2 7.22730 15.6111   1
  -7   4   2 18.9846 19.2343   2
   6  -4  -2 223.404 24.7527   1
   6   4  -2 210.960 19.2016   1
  -6   4   2 194.044 20.1260   1
   6   4  -2 255.536 24.0230   1
   6   4  -2 205.236 22.5073   2
  -6   4   2 223.440 23.7257   2
  -6   4   2 224.908 25.1842   2
   5  -4  -2 88.7000 15.4954   1
   5   4  -2 80.3413 17.8641   2
  -5   4   2 92.8540 16.8266   1
  -5   4   2 111.837 17.6274   2
   5   4  -2 94.2474 14.8638   1
   5   4  -2 103.508 15.0168   1
  -5   4   2 105.399 18.8228   2
   4  -4  -2 330.266 26.5587   1
  -4   4   2 315.410 22.3427   1
   4   4  -2 306.950 26.9635   2
  -4   4   2 340.686 26.4757   2
  -4   4   2 347.140 28.4602   2
   4   4  -2 351.933 21.4332   1
   4   4  -2 325.927 22.0906   1
   3  -4  -2 48.9542 12.7236   1
   3   4  -2 74.6316 14.8390   2
  -3   4   2 55.5852 14.9473   1
  -3   4   2 78.7451 13.8750   2
   3   4  -2 49.1891 12.5464   1
  -3   4   2 55.5906 14.6739   2
   2  -4  -2 30.2111 6.63322   3
   2  -4  -2 13.4934 13.0746   1
  -2   4   2 38.8930 12.8024   2
  -2   4   2 36.3641 13.2797   1
  -2   4   2 24.5505 12.6542   2
   2   4  -2 23.3227 13.1259   2
   2   4  -2 18.9052 11.0020   1
   1  -4  -2 24.7001 13.4467   1
   1  -4  -2 29.4245 7.76070   3
  -1  -4   2 36.3901 12.6238   1
  -1   4   2 20.6383 8.76398   2
   1   4  -2 39.9862 12.6952   2
  -1   4   2 41.1268 13.0566   1
  -1   4   2 43.8118 13.3122   2
   1   4  -2 26.1597 10.1357   1
   0  -4  -2 13.8407 12.1929   1
   0  -4  -2 17.6164 7.90112   3
   0  -4   2 19.5768 11.7638   1
   0   4   2 31.6419 11.7517   2
   0   4   2 31.7302 12.3505   2
   0   4  -2 21.1884 9.97030   2
   0   4   2 28.4889 12.7576   1
   0   4  -2 16.7102 9.63747   1
  -1  -4  -2 225.423 14.8909   3
   1  -4   2 219.028 19.8782   1
  -1   4  -2 229.834 19.0384   1
   1   4   2 228.636 19.3163   2
   1   4   2 235.452 18.6384   2
   1   4   2 234.048 21.6877   1
  -1   4  -2 228.506 22.8982   2
  -2  -4  -2 268.852 16.4817   3
   2  -4   2 282.586 22.5998   1
   2   4   2 239.288 19.1858   2
  -2   4  -2 311.186 24.2603   2
   2   4   2 305.703 23.7524   1
   2   4   2 268.406 23.7264   2
  -2   4  -2 243.438 19.9898   1
  -3  -4  -2 293.940 17.1418   3
   3  -4   2 290.002 23.1068   1
  -3   4  -2 280.352 21.4846   1
  -3   4  -2 280.228 25.1040   2
   3   4   2 251.272 24.6758   2
   3   4   2 312.562 25.4909   1
   3   4   2 282.981 20.2533   2
  -4  -4  -2 13.2884 10.5470   3
   4  -4   2 22.5909 14.6916   1
   4   4   2 36.3301 15.1149   1
   4   4   2 37.3141 14.6591   2
   4   4   2 12.7266 11.6656   2
   4   4   2 14.6884 13.1427   1
  -4   4  -2 43.5078 15.2404   2
  -4   4  -2 21.7339 13.2000   1
   5  -4   2 90.6635 18.5627   1
  -5  -4  -2 87.4038 13.8992   3
   5   4   2 86.6154 15.8518   2
   5   4   2 105.503 17.1632   2
   5   4   2 109.668 19.3392   1
   5   4   2 49.8348 16.0263   1
  -5   4  -2 65.2217 15.4854   1
  -5   4  -2 76.2018 15.9449   2
  -5   4  -2 90.0666 15.3800   2
   6  -4   2 31.0800 13.3298   1
  -6  -4  -2 32.3154 12.7680   3
  -6   4  -2 20.3912 16.6966   2
   6   4   2 15.7107 13.9817   1
   6   4   2 22.0481 14.6314   2
  -6   4  -2 22.0581 13.7764   2
  -6   4  -2 18.1272 11.9795   1
   6   4   2 90.4373 20.7680   1
   6   4   2 27.0734 15.9458   2
  -7  -4  -2 72.2441 14.7482   3
   7  -4   2 60.4662 19.7758   1
   7   4   2 65.6099 15.9575   2
  -7   4  -2 47.6544 19.8349   2
   7   4   2 54.8921 18.6985   2
   7   4   2 51.2245 17.7306   1
  -7   4  -2 71.4723 16.6364   2
   7   4   2 72.8645 22.7052   1
   8  -4   2 15.4566 16.4398   1
  -8  -4  -2 15.2852 15.2809   3
  -8   4  -2 42.9938 18.2395   2
   8   4   2 16.6950 24.5676   1
   8   4   2 16.9234 16.7716   2
  -8   4  -2 17.1722 19.9774   2
   8   4   2 -37.875 16.6991   1
   8   4   2 36.4311 17.7826   2
  -9  -4  -2 91.3770 18.6174   3
   9  -4   2 83.4002 26.3222   1
   9   4   2 99.1565 19.5121   2
  -9   4  -2 78.3662 25.4540   2
   9   4   2 68.1383 21.8562   1
  -9   4  -2 75.1085 21.8590   2
 -10  -4  -2 46.1190 18.6608   3
  10  -4   2 44.7252 19.5338   1
  10   4   2 61.2871 24.2392   1
 -10   4  -2 89.2510 23.2062   2
   7  -5  -2 31.0177 28.1246   1
   7   5  -2 15.2768 21.2747   1
  -7   5   2 38.1657 24.8672   2
   6  -5  -2 100.108 26.9949   1
   6   5  -2 83.3077 24.3537   1
   6   5  -2 58.6840 21.0210   1
  -6   5   2 117.274 22.7353   2
   5  -5  -2 14.1685 20.5524   1
   5   5  -2 74.9722 18.6397   1
  -5   5   2 61.9965 21.9520   2
   5   5  -2 12.9864 20.1572   1
   4  -5  -2 19.3358 20.3213   1
  -4   5   2 10.1609 18.7958   2
   4   5  -2 -13.527 16.2500   1
   4   5  -2 17.6663 18.0011   1
   3  -5  -2 104.235 22.4427   1
   3   5  -2 100.056 19.8597   1
  -3   5   2 120.628 21.0807   2
   2  -5  -2 41.9637 16.3655   1
  -2   5   2 24.3323 16.8647   2
   2   5  -2 27.0240 18.3265   1
   1  -5  -2 104.913 22.7641   1
  -1   5   2 119.017 19.3621   1
  -1   5   2 105.376 19.5453   2
   1   5  -2 126.706 18.9485   1
   0  -5  -2 145.436 23.7375   1
   0  -5   2 163.287 23.0117   1
   0   5   2 95.6453 22.0732   1
   0   5   2 123.605 21.1715   2
   0   5  -2 170.512 21.8002   1
   1  -5   2 42.3763 18.7054   1
  -1  -5  -2 19.7602 11.3697   3
   1   5   2 10.8526 16.9538   2
  -1   5  -2 22.3536 16.7334   1
   1   5   2 -5.2893 19.2443   1
  -2  -5  -2 24.3635 12.0516   3
   2  -5   2 1.04349 18.3466   1
  -2   5  -2 -5.2416 16.5529   1
   2   5   2 46.6048 17.6202   2
   2   5   2 23.2544 18.5458   1
   3  -5   2 -3.1293 19.8557   1
  -3  -5  -2 -10.855 11.1842   3
  -3   5  -2 -18.910 17.5010   1
   3   5   2 21.8576 21.6007   1
  -3   5  -2 2.87578 15.5315   2
   3   5   2 20.4720 19.0355   2
  -4  -5  -2 66.0796 14.5029   3
   4  -5   2 58.8441 23.2586   1
   4   5   2 70.8452 18.8074   2
   4   5   2 93.6919 23.6682   1
   4   5   2 65.0019 21.8358   1
  -4   5  -2 42.3516 18.7593   2
  -5  -5  -2 124.384 17.3216   3
   5  -5   2 129.916 25.1799   1
   5   5   2 99.2986 23.7532   1
  -5   5  -2 115.718 22.9826   2
   5   5   2 132.042 24.8228   2
   6  -5   2 81.1043 27.0731   1
  -6  -5  -2 107.101 17.8117   3
   6   5   2 93.0613 23.6463   2
  -6   5  -2 145.449 24.0334   2
   6   5   2 151.256 25.9804   1
   7  -5   2 5.95475 24.4817   1
  -7  -5  -2 11.2165 16.2409   3
   7   5   2 17.2145 23.1000   2
   7   5   2 -2.3533 23.9579   1
  -7   5  -2 14.6038 24.1961   2
   1  -6  -2 -20.230 30.3919   1
  -1   6   2 -17.291 17.9676   2
   1   6  -2 28.8585 26.0020   2
   0   6   2 -29.322 25.2002   2
   0   6  -2 0.19758 19.6731   2
   1  -6   2 140.639 32.4252   1
   1   6   2 174.430 32.1897   2
  13   0  -3 -38.055 22.7206   1
  12   0  -3 -5.2862 17.0789   1
  11   0  -3 4.70300 15.5295   1
 -11   0   3 7.29354 5.48485   2
 -11   0   3 -4.7444 16.3693   1
 -10   0   3 1.66989 6.32343   2
 -10   0   3 -39.844 12.3410   1
  10   0  -3 -8.5334 6.61141   2
  10   0  -3 6.75134 12.8535   1
  -9   0   3 -0.8774 6.34361   2
  -9   0   3 9.78484 9.85483   1
   9   0  -3 3.32501 6.17121   2
   9   0  -3 4.60618 9.24425   1
  -8   0   3 -7.6074 8.23685   1
   8   0  -3 -1.1421 8.34110   1
  -8   0   3 5.90757 6.46646   2
   8   0  -3 -2.3486 5.10009   2
  -7   0   3 -10.303 5.49375   2
   7   0  -3 2.27951 4.59568   2
  -7   0   3 3.64448 6.86356   1
   7   0  -3 13.4942 7.39413   1
   6   0  -3 4.18523 4.26383   2
  -6   0   3 -4.1881 4.96733   2
   6   0  -3 4.01849 5.95797   1
  -6   0   3 7.63421 5.49279   1
   5   0  -3 0.62726 3.67026   2
   5   0  -3 -2.2743 4.28969   1
  -5   0   3 -5.7251 3.97366   1
  -5   0   3 -5.6756 4.28500   2
   4   0  -3 1.66231 3.82320   1
  -4   0   3 1.59369 3.47755   1
  -4   0   3 1.37452 4.75496   2
   4   0  -3 -2.7937 3.48856   2
   3   0  -3 -3.6043 2.75384   1
   3   0  -3 -3.3252 3.56280   2
  -3   0   3 -2.2100 2.72412   1
  -3   0   3 -6.0482 3.68447   2
   2   0  -3 -8.0737 2.64764   2
   2   0  -3 -0.8523 2.36188   1
  -2   0   3 -2.3422 3.31972   2
  -2   0   3 1.79900 2.25110   1
  -1   0   3 -3.1208 1.68259   1
  -1   0   3 -3.7481 3.40533   2
   1   0  -3 3.32262 1.96202   1
   1   0  -3 -1.4783 2.23582   2
   0   0  -3 -12.783 2.07706   3
   0   0  -3 -11.679 3.26073   2
   0   0   3 -14.807 2.26625   2
  -1   0  -3 -3.9105 2.27022   1
   1   0   3 -1.6952 2.93784   2
  -1   0  -3 -6.9764 2.73959   3
  -1   0  -3 1.06638 2.83691   2
   1   0   3 -2.9336 2.44668   1
  -2   0  -3 -1.1421 2.72524   2
   2   0   3 -0.2090 3.28661   1
   2   0   3 -2.0261 2.65057   2
  -2   0  -3 -1.6507 2.86537   3
  -2   0  -3 -3.0233 2.56445   1
   3   0   3 -0.9640 3.49362   1
  -3   0  -3 -3.9055 3.16070   3
   3   0   3 -1.4543 2.37609   2
  -3   0  -3 -3.2716 2.51580   2
  -3   0  -3 -1.3077 3.46531   1
  -4   0  -3 -4.3763 2.52775   2
  -4   0  -3 -10.702 4.07651   3
   4   0   3 -1.1591 2.01040   2
  -4   0  -3 -4.8206 3.09797   1
   4   0   3 5.37687 4.66745   1
  -5   0  -3 -2.2872 1.74211   2
   5   0   3 -2.2852 5.25639   1
  -5   0  -3 -5.0716 5.50435   1
  -5   0  -3 -4.4327 4.78676   3
   5   0   3 0.87415 1.72743   2
  -6   0  -3 1.97446 5.93155   3
   6   0   3 -3.3774 6.68172   1
  -6   0  -3 -4.5994 6.51586   1
   7   0   3 8.15727 7.66893   1
  -7   0  -3 -2.4813 7.85548   1
  -7   0  -3 -2.6205 4.67653   3
   8   0   3 -6.0503 8.18872   1
  -8   0  -3 -3.1032 7.85749   3
  -8   0  -3 -1.4835 7.03562   1
  -9   0  -3 9.35155 10.7242   1
  -9   0  -3 11.4219 8.93821   3
   9   0   3 16.9955 10.5563   1
 -10   0  -3 -3.3831 10.3902   3
 -10   0  -3 8.06377 12.0428   1
  10   0   3 22.9516 14.0323   1
  11   0   3 -4.8418 14.1982   1
 -11   0  -3 16.6115 12.3639   3
  12   0   3 -2.9445 17.7729   1
 -12   0  -3 -10.197 14.7841   3
 -13   0  -3 7.44590 16.8812   3
  13   0   3 13.4422 17.8263   1
  13  -1  -3 109.699 29.1164   1
  13   1  -3 120.272 25.9208   1
 -12  -1   3 310.645 34.6707   1
  12  -1  -3 333.594 33.7422   1
  12   1  -3 347.980 32.0724   1
  11  -1  -3 243.221 26.3584   1
 -11  -1   3 249.047 26.0501   1
 -11   1   3 250.275 19.3959   2
 -11   1   3 213.641 25.8680   1
  11   1  -3 231.787 12.8959   2
  11   1  -3 232.845 23.0782   1
 -10  -1   3 3.72100 6.71854   2
  10  -1  -3 -4.0725 13.7585   1
 -10  -1   3 10.6586 13.5012   1
 -10   1   3 6.74666 10.5069   2
  10   1  -3 16.1203 6.67352   2
 -10   1   3 22.6190 14.1804   1
  10   1  -3 24.8991 13.4100   1
  -9  -1   3 123.010 16.4936   1
   9  -1  -3 132.492 17.0775   1
  -9  -1   3 118.467 12.1010   2
  -9   1   3 101.711 12.8903   2
  -9   1   3 131.209 17.0152   1
   9   1  -3 133.819 12.6537   2
   9   1  -3 124.834 14.9393   1
  -8  -1   3 647.996 30.5581   1
   8  -1  -3 666.613 32.1534   1
  -8  -1   3 677.322 28.7154   2
   8  -1  -3 657.539 29.6493   2
   8   1  -3 683.087 29.5668   1
  -8   1   3 650.978 31.0952   1
   8   1  -3 687.110 29.5376   2
  -8   1   3 662.079 31.0862   2
  -7  -1   3 1126.29 44.1060   2
   7  -1  -3 1100.30 44.5898   1
  -7  -1   3 1151.85 43.3487   1
   7  -1  -3 1114.12 44.9418   2
   7   1  -3 1036.84 44.6587   2
  -7   1   3 1113.21 43.9883   1
  -7   1   3 1211.14 46.0028   2
   7   1  -3 1155.55 42.2987   1
   6  -1  -3 1112.24 42.8546   1
   6  -1  -3 1101.86 43.9001   2
  -6  -1   3 1144.17 43.4888   2
  -6  -1   3 1154.47 41.5350   1
  -6   1   3 1174.91 44.3524   2
   6   1  -3 1127.36 40.3679   1
  -6   1   3 1111.61 42.0906   1
   6   1  -3 946.119 43.5338   2
   5  -1  -3 753.120 30.3004   1
  -5  -1   3 723.444 30.2953   2
  -5  -1   3 736.878 28.1055   1
   5  -1  -3 719.823 30.5693   2
   5   1  -3 770.299 27.6961   1
  -5   1   3 739.965 30.6708   2
  -5   1   3 726.680 29.7897   1
   5   1  -3 727.577 30.8029   2
  -4  -1   3 1420.22 54.5662   2
   4  -1  -3 1438.33 54.9515   2
  -4  -1   3 1447.65 49.3619   1
   4  -1  -3 1450.42 51.6430   1
  -4   1   3 1463.81 54.8694   2
  -4   1   3 1428.99 51.3046   1
   4   1  -3 1472.87 54.8214   2
   4   1  -3 1448.04 48.7761   1
  -3  -1   3 8.39930 2.79726   1
  -3  -1   3 10.1615 4.35020   2
   3  -1  -3 3.72275 3.06750   2
   3  -1  -3 6.25084 4.85510   1
   3   1  -3 11.5537 2.60852   1
  -3   1   3 7.30153 4.13642   2
  -3   1   3 12.8796 4.24161   1
   3   1  -3 10.5621 4.07128   2
  -2  -1   3 107.230 8.27264   2
   2  -1  -3 88.7291 7.61933   2
   2  -1  -3 99.8098 8.31177   1
   2   1  -3 92.5443 4.10828   1
  -2   1   3 101.620 8.13999   2
   2   1  -3 103.126 7.05232   2
  -2   1   3 93.7714 7.99514   1
   1  -1  -3 4701.54 135.350   3
   1  -1  -3 4670.74 166.541   2
   1  -1  -3 4780.45 152.564   1
  -1  -1   3 4729.89 166.620   2
   1   1  -3 4351.51 149.169   1
  -1   1   3 4769.49 152.559   1
   1   1  -3 4765.35 166.508   2
  -1   1   3 4670.50 166.389   2
   0  -1  -3 1624.28 62.0002   2
   0  -1   3 1731.52 54.8567   1
   0  -1   3 1670.20 62.2791   2
   0  -1  -3 1689.97 57.6299   1
   0  -1  -3 1716.29 50.8199   3
   0   1   3 1699.68 62.0927   2
   0   1  -3 1644.69 62.2000   2
   0   1  -3 1706.22 54.6960   1
   0   1   3 1670.00 57.6588   1
   1  -1   3 5234.79 185.125   2
  -1  -1  -3 5388.78 150.631   3
  -1  -1  -3 5155.29 184.711   2
   1  -1   3 5190.81 167.830   1
  -1   1  -3 5250.74 185.023   2
   1   1   3 5179.22 184.614   2
  -1   1  -3 5229.83 167.754   1
   1   1   3 5186.36 170.262   1
  -1   1  -3 5129.62 149.215   3
  -2  -1  -3 1068.84 33.1549   3
   2  -1   3 1008.70 39.5919   2
  -2  -1  -3 1007.09 39.0071   2
   2  -1   3 1063.21 36.1766   1
   2   1   3 1043.92 38.9606   2
  -2   1  -3 1046.48 31.2787   3
  -2   1  -3 1030.54 35.8880   1
   2   1   3 986.521 37.8744   1
  -2   1  -3 1042.33 39.5731   2
   3  -1   3 13.4735 4.73854   2
  -3  -1  -3 15.3227 3.64795   2
  -3  -1  -3 20.9329 5.12919   3
   3  -1   3 10.3969 4.80319   1
  -3   1  -3 17.4396 3.75424   3
  -3   1  -3 12.2080 4.27327   1
   3   1   3 16.4140 5.90072   1
   3   1   3 15.2195 3.54974   2
  -3   1  -3 17.3971 4.16012   2
   4  -1   3 -0.0462 3.52263   2
  -4  -1  -3 -2.9415 5.63767   1
  -4  -1  -3 -2.7827 4.71240   3
   4  -1   3 -2.9316 4.87769   1
   4   1   3 -0.6077 2.85492   2
  -4   1  -3 -1.8198 3.74316   2
   4   1   3 -3.6109 4.39938   1
  -4   1  -3 2.59661 4.49327   1
  -4   1  -3 0.16702 4.16832   3
  -5  -1  -3 159.689 10.1730   3
   5  -1   3 149.008 12.4548   1
  -5  -1  -3 178.589 13.4776   1
  -5   1  -3 179.393 11.9701   1
   5   1   3 173.172 13.7336   1
   5   1   3 169.468 8.58766   2
  -5   1  -3 147.053 9.89681   2
  -5   1  -3 170.101 9.72538   3
  -6  -1  -3 1265.70 43.1100   3
   6  -1   3 1263.54 47.6974   1
  -6  -1  -3 1296.50 48.5071   1
   6   1   3 1251.24 45.5405   2
  -6   1  -3 1251.50 47.5358   1
   6   1   3 1187.13 45.6763   2
   6   1   3 1332.66 48.8236   1
  -6   1  -3 1295.90 47.5223   2
  -6   1  -3 1291.58 40.8088   3
  -7  -1  -3 1302.86 46.1110   3
  -7  -1  -3 1405.84 53.2599   1
   7  -1   3 1371.10 52.4781   1
  -7   1  -3 1326.81 51.7780   1
  -7   1  -3 1385.57 50.4778   2
  -7   1  -3 1390.30 50.5563   2
   7   1   3 1338.14 52.5015   1
  -7   1  -3 1360.05 44.4154   3
   8  -1   3 551.143 28.8304   1
  -8  -1  -3 518.293 24.7573   3
  -8  -1  -3 547.131 27.8519   1
  -8   1  -3 537.364 21.7891   2
  -8   1  -3 548.848 26.8345   1
  -8   1  -3 536.240 23.0563   3
   8   1   3 590.443 28.4186   1
  -9  -1  -3 257.713 16.9355   3
  -9  -1  -3 226.177 19.5041   1
   9  -1   3 301.028 23.2694   1
  -9   1  -3 278.583 19.3759   1
   9   1   3 240.974 18.5588   1
  -9   1  -3 258.770 17.7997   3
 -10  -1  -3 27.0034 13.3003   1
  10  -1   3 24.9496 10.8175   1
 -10  -1  -3 20.7994 9.77416   3
 -10   1  -3 34.9986 11.1427   1
 -10   1  -3 18.9850 11.5986   3
  10   1   3 43.5905 11.1882   1
 -11  -1  -3 18.5970 13.4072   3
  11  -1   3 23.1156 13.3773   1
  11   1   3 34.7826 15.9845   1
 -11   1  -3 15.4944 13.6411   3
 -12  -1  -3 196.783 23.2593   3
  12  -1   3 205.960 24.0454   1
 -12   1  -3 232.637 22.2574   3
  12   1   3 200.136 26.3721   1
 -13  -1  -3 58.9772 15.4665   3
  13  -1   3 49.1659 19.3579   1
  13   1   3 57.6192 26.1307   1
 -12  -2   3 34.2681 31.9931   1
  12  -2  -3 110.201 26.3483   1
  12   2  -3 86.0072 22.5092   1
 -11  -2   3 259.161 32.4040   1
  11  -2  -3 276.875 30.6051   1
  11   2  -3 341.382 27.1582   1
 -11   2   3 297.070 27.9937   2
  11   2  -3 301.315 20.7102   2
  10  -2  -3 650.062 39.3416   1
 -10  -2   3 596.651 41.0756   1
  10   2  -3 673.813 33.4040   1
  10   2  -3 653.630 33.2257   2
 -10   2   3 740.291 35.8025   2
   9  -2  -3 372.129 24.7352   1
  -9  -2   3 321.303 28.3978   1
   9   2  -3 384.726 23.5493   1
   9   2  -3 320.912 23.3762   2
  -9   2   3 393.173 26.9763   1
  -9   2   3 409.346 24.7739   2
   8  -2  -3 357.179 25.2790   1
  -8  -2   3 362.761 20.8817   2
  -8   2   3 359.969 22.2853   2
   8   2  -3 324.115 21.5189   2
   8   2  -3 360.358 20.7446   1
  -8   2   3 331.929 21.6000   1
  -7  -2   3 60.8198 9.92102   2
   7  -2  -3 60.4582 13.4092   1
  -7   2   3 54.6085 12.3671   1
   7   2  -3 55.8495 8.51291   1
   7   2  -3 61.0331 9.88926   2
  -7   2   3 68.6706 10.6866   2
   6  -2  -3 58.1741 11.6378   1
  -6  -2   3 64.9427 10.2156   2
   6   2  -3 70.2846 8.24055   1
  -6   2   3 69.3499 11.5429   1
  -6   2   3 84.5358 10.9547   2
   6   2  -3 69.0755 9.29598   2
   5  -2  -3 633.115 28.2547   1
  -5  -2   3 636.329 28.9345   2
  -5   2   3 608.952 27.4802   1
   5   2  -3 635.832 24.5001   1
   5   2  -3 618.689 28.0976   2
  -5   2   3 639.027 28.9666   2
  -4  -2   3 255.435 16.1486   2
   4  -2  -3 311.447 18.0386   1
   4   2  -3 274.387 12.5377   1
   4   2  -3 258.451 15.7771   2
  -4   2   3 207.010 15.9841   1
  -4   2   3 266.209 15.4245   2
  -3  -2   3 3014.70 111.934   2
   3  -2  -3 3017.04 103.631   1
   3  -2  -3 3036.48 90.0202   3
  -3   2   3 3043.96 103.385   1
   3   2  -3 3047.80 111.620   2
   3   2  -3 2981.12 99.4849   1
   3   2  -3 3130.09 99.3738   1
  -3   2   3 3020.67 111.924   2
   2  -2  -3 2872.95 96.8255   1
   2  -2  -3 2724.26 104.501   2
  -2  -2   3 2882.91 104.843   2
   2  -2  -3 2866.69 83.9466   3
   2   2  -3 2861.85 92.6241   1
   2   2  -3 2857.33 104.599   2
  -2   2   3 2831.97 104.558   2
  -2   2   3 2770.93 96.4137   1
  -1  -2   3 476.076 23.9092   2
   1  -2  -3 516.012 22.1709   1
   1  -2  -3 504.044 18.1867   3
  -1  -2   3 486.540 19.1703   1
  -1   2   3 488.422 23.0119   2
   1   2  -3 505.954 18.8127   1
  -1   2   3 492.882 22.6797   1
   1   2  -3 525.473 23.7492   2
   0  -2  -3 17.5283 4.76372   3
   0  -2  -3 21.2755 5.38886   1
   0  -2   3 19.3399 5.55001   2
   0  -2   3 18.7724 4.77884   1
   0   2  -3 22.2054 6.57909   2
   0   2   3 24.3132 5.54709   2
   0   2   3 25.3661 6.83258   1
   0   2  -3 20.7705 4.26513   1
   1  -2   3 359.840 16.4610   1
  -1  -2  -3 379.028 15.0726   3
   1  -2   3 380.178 19.7905   2
  -1   2  -3 375.376 19.2715   2
  -1   2  -3 370.768 15.8920   1
   1   2   3 368.449 18.2224   1
   1   2   3 371.468 19.0554   2
   2  -2   3 330.242 16.2258   1
   2  -2   3 344.021 18.6441   2
  -2  -2  -3 346.104 14.7580   3
  -2   2  -3 335.047 15.4973   1
  -2   2  -3 361.317 18.5720   2
   2   2   3 339.604 18.7104   1
   2   2   3 336.739 17.7285   2
  -3  -2  -3 1981.81 60.4457   3
   3  -2   3 1959.09 67.4452   1
  -3   2  -3 1959.61 73.5908   2
  -3   2  -3 1965.88 66.9054   1
   3   2   3 1942.87 72.7085   2
   3   2   3 1888.11 68.8274   1
   3   2   3 1871.08 69.2776   1
  -4  -2  -3 1257.54 44.7186   3
   4  -2   3 1384.92 50.4395   1
  -4   2  -3 1395.28 40.6623   3
   4   2   3 1418.83 52.8694   2
  -4   2  -3 1345.44 53.7016   2
   4   2   3 1389.36 51.9031   1
  -4   2  -3 1383.48 49.7614   1
  -5  -2  -3 792.016 29.7303   3
   5  -2   3 808.828 33.0646   1
  -5   2  -3 798.779 25.8660   3
  -5   2  -3 812.124 33.0147   1
   5   2   3 820.700 33.0092   2
   5   2   3 788.998 34.5830   1
  -5   2  -3 801.383 34.2687   2
   6  -2   3 442.498 23.6092   1
  -6  -2  -3 424.052 21.5532   3
  -6   2  -3 419.262 16.7370   3
   6   2   3 410.910 19.5705   2
   6   2   3 430.539 22.7327   1
  -6   2  -3 422.098 22.1237   2
   6   2   3 411.889 20.3690   2
  -6   2  -3 429.282 21.2101   1
   7  -2   3 23.4201 9.25160   1
  -7  -2  -3 34.4873 10.5786   3
   7   2   3 18.0556 5.73223   2
   7   2   3 17.8336 10.9020   1
  -7   2  -3 19.5687 7.86215   2
  -7   2  -3 22.1624 9.63010   1
  -7   2  -3 6.43883 7.23134   3
   7   2   3 20.9093 6.11071   2
   8  -2   3 178.446 17.2231   1
  -8  -2  -3 202.802 17.9051   3
  -8   2  -3 215.496 16.5635   2
  -8   2  -3 210.066 16.3630   2
   8   2   3 206.486 11.6342   2
  -8   2  -3 193.292 18.4236   1
   8   2   3 202.733 11.9839   2
  -8   2  -3 216.019 15.0043   3
   8   2   3 238.977 17.8590   1
   9  -2   3 189.266 20.9498   1
  -9  -2  -3 198.638 16.4150   3
  -9   2  -3 206.213 16.9646   2
  -9   2  -3 214.484 21.2288   1
  -9   2  -3 213.276 17.2718   2
   9   2   3 211.219 21.0461   1
 -10  -2  -3 374.698 25.3385   3
  10  -2   3 385.811 30.4781   1
  10   2   3 387.925 25.7609   1
 -10   2  -3 362.483 21.3640   2
 -10   2  -3 365.782 22.0094   2
 -11  -2  -3 240.384 23.8214   3
  11  -2   3 189.852 23.1621   1
  11   2   3 211.662 23.8974   1
 -12  -2  -3 112.867 17.5011   3
  12  -2   3 108.237 24.6572   1
  12   2   3 168.636 25.0412   1
  11  -3  -3 12.9664 23.3332   1
  11   3  -3 2.03243 18.0906   1
 -11   3   3 -17.121 19.5231   2
  10  -3  -3 14.5332 15.0978   1
 -10   3   3 29.3160 16.7508   2
  10   3  -3 23.0906 17.1755   2
  10   3  -3 30.3282 16.2451   1
   9  -3  -3 -39.014 15.7473   1
   9   3  -3 1.10862 14.2492   2
   9   3  -3 27.3068 13.1350   1
  -9   3   3 13.0890 14.0119   2
   8  -3  -3 18.4378 10.7478   1
   8   3  -3 31.2023 11.5235   1
   8   3  -3 47.8683 14.5619   2
  -8   3   3 25.0167 12.8562   2
  -8   3   3 11.0237 14.4412   1
   7  -3  -3 16.0408 10.1707   3
   7  -3  -3 4.76412 10.0515   1
   7   3  -3 9.77702 11.4348   2
   7   3  -3 3.13802 10.4449   1
  -7   3   3 13.9603 10.1571   1
  -7   3   3 0.45818 9.53947   2
   7   3  -3 14.6011 9.16728   1
   6  -3  -3 56.8133 14.6382   1
   6  -3  -3 47.3583 10.5026   3
   6   3  -3 45.1869 8.90100   1
   6   3  -3 49.8407 10.8703   1
  -6   3   3 45.5705 13.9751   1
   6   3  -3 49.3963 12.5594   2
  -6   3   3 49.1328 12.1816   2
   5  -3  -3 18.9252 8.69375   3
   5  -3  -3 11.3343 8.75282   1
   5   3  -3 16.8362 7.29468   1
  -5   3   3 17.4336 10.9262   1
   5   3  -3 20.6415 10.4090   2
  -5   3   3 4.40260 10.2514   2
   5   3  -3 18.6142 8.33918   1
   4  -3  -3 26.6837 7.91239   3
  -4  -3   3 30.9864 10.7583   2
   4  -3  -3 33.3546 9.01934   1
   4   3  -3 39.2866 7.88942   1
  -4   3   3 27.8626 11.9940   1
   4   3  -3 39.6508 10.4317   2
  -4   3   3 34.2246 8.70634   2
   4   3  -3 36.7672 7.16297   1
  -3  -3   3 46.6288 11.0495   2
   3  -3  -3 46.2215 11.9319   1
   3  -3  -3 60.3803 7.45508   3
  -3   3   3 42.2393 8.43930   1
   3   3  -3 59.3491 8.09229   1
  -3   3   3 40.3037 10.5259   2
   3   3  -3 63.8295 11.4657   2
  -2  -3   3 6.60349 8.57313   2
   2  -3  -3 -10.747 9.17020   1
   2  -3  -3 7.18090 5.84263   3
   2   3  -3 4.01934 5.73566   1
   2   3  -3 15.6326 9.03587   2
  -2   3   3 3.91295 8.64738   2
  -2   3   3 2.51788 8.51476   1
  -1  -3   3 15.9023 7.28390   1
   1  -3  -3 1.09957 6.70296   1
   1  -3  -3 13.7899 5.65263   3
  -1   3   3 23.5120 8.55858   1
   1   3  -3 11.3972 6.16018   1
  -1   3   3 11.8434 8.03630   2
   1   3  -3 22.6474 8.55473   2
   0  -3   3 5.52487 7.41343   1
   0  -3  -3 21.0637 6.31151   3
   0  -3  -3 11.8654 7.32822   1
   0   3   3 8.53395 6.45612   2
   0   3  -3 21.8075 8.83268   2
   0   3   3 18.5625 7.22115   1
   0   3  -3 19.0608 6.69177   1
  -1  -3  -3 10.6017 7.01414   1
   1  -3   3 -5.8574 6.56489   1
  -1  -3  -3 -3.8511 6.34462   3
   1   3   3 9.83429 9.29624   1
   1   3   3 1.62014 8.12846   2
  -1   3  -3 -3.0213 5.57917   1
  -1   3  -3 3.85903 7.81391   2
  -2  -3  -3 6.35673 6.17955   3
   2  -3   3 9.76253 7.51834   1
  -2   3  -3 -3.5511 5.82080   2
  -2   3  -3 -1.9946 7.23472   1
   2   3   3 -2.0353 7.90080   2
   2   3   3 5.95774 8.72971   1
  -3  -3  -3 9.93410 7.34310   3
   3  -3   3 -5.7044 8.23173   1
  -3   3  -3 5.52785 7.00247   1
  -3   3  -3 -1.8596 8.29442   2
   3   3   3 0.01148 7.37292   2
   3   3   3 21.3510 10.5724   1
  -4  -3  -3 27.0695 8.68790   3
   4  -3   3 35.1908 10.3416   1
  -4   3  -3 11.4650 9.55596   2
   4   3   3 25.6330 11.9866   1
   4   3   3 25.3531 10.6554   1
   4   3   3 25.6462 9.83022   2
  -4   3  -3 0.88823 7.92721   1
   4   3   3 16.9721 8.47264   2
   5  -3   3 19.6096 9.51495   1
  -5  -3  -3 30.1549 10.2169   3
   5   3   3 28.1738 9.88501   1
  -5   3  -3 14.5353 10.7836   2
  -5   3  -3 28.3109 10.6447   1
   5   3   3 6.36642 9.32047   2
   5   3   3 22.5638 8.75764   2
   5   3   3 34.2936 12.5438   1
  -6  -3  -3 88.9032 13.5112   3
   6  -3   3 87.3203 15.5946   1
  -6   3  -3 69.7688 13.4255   1
   6   3   3 73.3897 11.6309   2
   6   3   3 95.4640 16.1981   1
  -6   3  -3 97.0189 14.5543   2
   6   3   3 94.4959 12.7164   2
   6   3   3 64.8213 14.1771   1
  -7  -3  -3 17.4780 8.68237   3
   7  -3   3 6.30157 13.0374   1
  -7   3  -3 -5.6593 12.2482   1
  -7   3  -3 7.88148 10.7445   2
  -7   3  -3 20.0985 12.2045   2
   7   3   3 15.5056 10.9843   2
   7   3   3 8.39979 8.78906   2
   7   3   3 18.6489 13.7365   1
  -8  -3  -3 16.7030 12.3613   3
   8  -3   3 -13.018 14.4283   1
   8   3   3 2.51079 9.47366   2
  -8   3  -3 6.47382 11.4914   2
  -8   3  -3 27.0868 14.2898   2
   8   3   3 -6.6728 10.4443   2
  -8   3  -3 -2.6047 14.0634   1
   8   3   3 -11.504 14.2540   1
   9  -3   3 14.3085 12.8572   1
  -9  -3  -3 24.4193 11.0900   3
   9   3   3 32.9936 11.4701   2
   9   3   3 23.9176 16.8869   1
  -9   3  -3 18.0914 14.2998   2
  -9   3  -3 14.6749 15.0777   2
   9   3   3 38.4878 10.3562   2
 -10  -3  -3 2.77133 15.1896   3
  10  -3   3 36.8285 16.0937   1
 -10   3  -3 46.1826 15.8927   2
  10   3   3 25.2200 8.85036   2
 -10   3  -3 32.7241 17.4213   2
  10   3   3 13.0246 18.7349   1
  11  -3   3 -19.357 20.1212   1
 -11  -3  -3 26.3285 13.8880   3
  11   3   3 50.0933 21.7776   1
  10  -4  -3 176.698 27.0824   1
 -10   4   3 212.316 28.9053   2
   9  -4  -3 251.575 29.1595   1
   9   4  -3 203.148 22.6722   1
   9   4  -3 224.392 28.7205   2
  -9   4   3 190.804 25.4085   2
   8  -4  -3 275.205 30.4005   1
   8   4  -3 283.902 25.4525   1
  -8   4   3 297.487 30.3718   2
   8   4  -3 292.602 28.8812   2
   8   4  -3 388.381 30.3467   1
   7  -4  -3 23.3457 17.6827   1
   7   4  -3 29.6556 12.9188   1
   7   4  -3 10.4347 17.3532   2
  -7   4   3 4.06930 16.4711   2
   7   4  -3 40.0443 15.2188   1
   6  -4  -3 34.4790 16.4302   1
  -6   4   3 53.6200 16.4117   2
   6   4  -3 28.9312 12.5417   1
   6   4  -3 60.2930 15.1217   1
   6   4  -3 19.1687 16.0450   2
   5  -4  -3 124.243 20.4135   1
  -5   4   3 153.597 20.2776   1
   5   4  -3 153.342 20.0064   2
   5   4  -3 163.796 15.8149   1
   5   4  -3 163.082 16.2628   1
  -5   4   3 157.788 19.9786   2
   4  -4  -3 278.793 22.3255   1
   4   4  -3 281.170 25.0176   2
   4   4  -3 271.216 19.8476   1
  -4   4   3 253.325 21.0873   2
   4   4  -3 276.118 20.4567   1
  -4   4   3 283.679 24.7470   1
   3  -4  -3 644.453 23.7972   3
   3  -4  -3 666.540 35.6215   1
   3   4  -3 600.974 35.9772   2
   3   4  -3 670.365 29.6914   1
  -3   4   3 657.398 32.3750   1
  -3   4   3 646.348 34.2560   2
   2  -4  -3 642.991 34.9150   1
   2  -4  -3 665.301 24.5221   3
   2   4  -3 694.446 36.8509   2
  -2   4   3 692.958 34.7850   1
  -2   4   3 649.923 34.4298   2
   2   4  -3 634.480 30.1356   1
   1  -4  -3 201.884 13.5833   3
  -1  -4   3 208.599 19.2213   1
   1  -4  -3 245.054 22.9346   1
   1   4  -3 264.678 21.8543   2
  -1   4   3 170.364 18.9658   1
   1   4  -3 229.557 17.7701   1
  -1   4   3 181.877 19.6031   2
   0  -4   3 80.9328 14.1943   1
   0  -4  -3 94.4367 10.4096   3
   0  -4  -3 80.7012 16.1294   1
   0   4   3 83.8933 12.5988   2
   0   4   3 103.738 17.1192   1
   0   4  -3 104.542 13.1570   1
   0   4  -3 123.877 17.8542   2
   1  -4   3 47.9652 13.8450   1
  -1  -4  -3 70.1239 9.96953   3
  -1   4  -3 45.1171 12.9401   2
   1   4   3 41.1276 14.6784   1
  -1   4  -3 61.9343 11.3161   1
   1   4   3 56.0992 13.6284   2
   1   4   3 77.9409 13.4315   2
  -2  -4  -3 458.899 21.9762   3
   2  -4   3 482.889 28.9756   1
  -2   4  -3 459.232 26.4999   1
   2   4   3 447.369 27.4602   2
  -2   4  -3 416.234 29.6482   2
   2   4   3 478.738 29.0673   2
   2   4   3 496.082 30.3092   1
   3  -4   3 966.760 43.9344   1
  -3  -4  -3 959.220 36.1453   3
   3   4   3 1019.83 45.7466   1
   3   4   3 915.317 46.7128   2
   3   4   3 973.186 45.6461   2
  -3   4  -3 920.216 46.9821   2
  -3   4  -3 1002.57 41.9498   1
   4  -4   3 163.587 20.5606   1
  -4  -4  -3 137.521 15.0621   3
   4   4   3 157.031 20.6411   1
  -4   4  -3 143.437 19.6049   2
  -4   4  -3 134.071 16.2142   1
   4   4   3 128.810 18.2349   2
   4   4   3 102.140 16.5462   2
   4   4   3 124.681 19.1338   1
   5  -4   3 281.377 26.6563   1
  -5  -4  -3 277.449 20.1128   3
   5   4   3 255.907 25.2054   2
  -5   4  -3 269.388 27.2795   2
  -5   4  -3 293.799 23.3478   1
   5   4   3 262.694 26.8302   1
   5   4   3 231.049 24.0837   1
   5   4   3 257.832 28.2791   2
   6  -4   3 194.524 22.6063   1
  -6  -4  -3 165.311 17.6440   3
   6   4   3 164.351 20.1574   2
  -6   4  -3 177.965 22.3874   2
   6   4   3 168.078 21.3805   1
   6   4   3 206.948 25.6363   1
   6   4   3 188.111 21.0741   2
  -6   4  -3 147.827 20.0982   1
  -6   4  -3 167.011 20.5926   2
   7  -4   3 14.9770 14.7502   1
  -7  -4  -3 19.8455 12.8445   3
   7   4   3 10.5684 19.0504   1
   7   4   3 8.68110 14.3467   2
   7   4   3 -16.434 17.8420   2
   7   4   3 26.2352 23.8410   1
  -7   4  -3 35.1191 15.2114   2
  -7   4  -3 21.4118 18.5100   2
   8  -4   3 68.3494 21.1338   1
  -8  -4  -3 41.1519 17.2499   3
   8   4   3 84.7319 19.8272   2
   8   4   3 74.9827 18.4648   2
   8   4   3 72.6348 23.0087   1
  -8   4  -3 103.809 23.7357   2
  -8   4  -3 102.004 20.5625   2
   9  -4   3 185.418 29.7130   1
  -9  -4  -3 110.881 19.3081   3
   9   4   3 168.697 27.3014   1
  -9   4  -3 136.204 30.1588   2
   9   4   3 137.893 20.6558   2
  -9   4  -3 166.169 26.4072   2
  10  -4   3 194.385 32.6570   1
 -10  -4  -3 178.595 23.2818   3
  10   4   3 200.774 30.1946   1
 -10   4  -3 199.309 28.8940   2
   7  -5  -3 242.341 34.8244   1
  -7   5   3 200.696 29.4025   2
   6  -5  -3 164.773 28.8709   1
  -6   5   3 221.802 28.9413   2
   6   5  -3 214.004 23.9959   1
   5  -5  -3 178.892 23.9764   1
   5   5  -3 218.230 22.0341   1
   5   5  -3 205.128 23.4270   1
  -5   5   3 178.565 26.2060   2
   4  -5  -3 3.16305 21.5364   1
  -4   5   3 27.5639 18.3490   2
   4   5  -3 -18.657 16.2839   1
   4   5  -3 0.62832 15.5190   1
   3  -5  -3 -10.373 20.5128   1
   3   5  -3 -0.0808 16.8359   1
  -3   5   3 16.2421 17.9956   2
   2  -5  -3 31.9328 20.3457   1
   2   5  -3 37.7610 16.2841   1
  -2   5   3 31.4189 17.2242   2
   1  -5  -3 214.416 27.3017   1
   1   5  -3 245.774 23.6231   1
  -1   5   3 238.605 26.4787   2
   0  -5   3 427.030 33.2591   1
   0  -5  -3 419.767 35.7984   1
   0   5  -3 445.666 29.8842   1
   0   5   3 456.112 33.7723   2
   1  -5   3 367.019 30.1254   1
  -1  -5  -3 391.166 21.8077   3
   1   5   3 359.471 32.3588   2
  -1   5  -3 353.481 27.9423   1
  -2  -5  -3 142.591 15.5194   3
   2  -5   3 178.054 23.5470   1
  -2   5  -3 197.607 22.9145   1
   2   5   3 191.693 24.4196   2
  -3  -5  -3 6.07114 11.5148   3
   3  -5   3 -24.166 19.5112   1
  -3   5  -3 -0.6723 18.2539   1
   3   5   3 -2.2336 16.6850   2
  -4  -5  -3 -4.3439 12.1633   3
   4  -5   3 -29.196 18.3125   1
   4   5   3 7.08756 21.1925   1
   4   5   3 22.2831 18.2896   2
  -4   5  -3 -11.975 19.5439   1
   5  -5   3 54.6856 24.3826   1
  -5  -5  -3 81.5346 15.9760   3
   5   5   3 115.270 24.2839   2
   5   5   3 39.3354 22.5950   1
  -5   5  -3 75.3453 21.2626   2
  -6  -5  -3 110.117 18.5140   3
   6  -5   3 94.2867 28.1262   1
   6   5   3 110.330 24.2643   2
  -6   5  -3 120.511 26.7887   2
   6   5   3 140.593 25.6748   1
  -7  -5  -3 171.667 21.7135   3
   7  -5   3 168.612 33.9486   1
  -7   5  -3 175.906 27.5444   2
   7   5   3 227.993 31.6663   1
   7   5   3 168.728 28.4564   2
  13   0  -4 30.5184 26.5731   1
  12   0  -4 -12.770 20.0792   1
 -11   0   4 137.919 15.2971   2
  11   0  -4 137.755 20.9825   1
  11   0  -4 116.117 12.4138   2
 -11   0   4 139.958 22.2021   1
 -10   0   4 438.917 29.0858   1
  10   0  -4 431.082 28.0764   1
 -10   0   4 448.875 23.4812   2
  -9   0   4 1050.09 41.4798   2
   9   0  -4 941.906 40.6631   2
  -9   0   4 997.272 42.3480   1
   9   0  -4 999.436 42.3722   1
   8   0  -4 1086.32 43.8304   2
   8   0  -4 1081.32 43.5976   1
  -8   0   4 1144.14 45.1801   2
  -8   0   4 1071.26 43.5463   1
  -7   0   4 489.053 24.6662   2
   7   0  -4 520.078 23.8895   2
   7   0  -4 507.844 24.0102   1
  -7   0   4 516.273 23.5598   1
   6   0  -4 2219.09 75.3446   1
  -6   0   4 2064.03 81.8447   2
   6   0  -4 2306.56 81.6054   2
  -6   0   4 2144.06 74.9496   1
  -5   0   4 135.859 11.8017   2
   5   0  -4 143.886 11.4091   2
  -5   0   4 135.526 9.65368   1
   5   0  -4 142.398 10.8839   1
  -4   0   4 1407.94 49.5113   1
   4   0  -4 1468.09 55.6283   2
   4   0  -4 1467.75 49.8183   1
  -4   0   4 1435.20 56.1061   2
  -3   0   4 3637.50 134.274   2
  -3   0   4 3829.74 120.711   1
   3   0  -4 3540.35 133.764   2
   3   0  -4 3813.21 120.809   1
  -2   0   4 1362.80 43.5977   1
   2   0  -4 1343.67 43.5530   1
   2   0  -4 1170.16 49.4042   2
  -2   0   4 1270.27 49.8571   2
   1   0  -4 5515.21 166.149   1
   1   0  -4 4731.19 183.621   2
  -1   0   4 5312.06 166.017   1
  -1   0   4 5058.56 184.058   2
   0   0   4 2854.55 103.576   2
   0   0   4 2918.71 93.3239   1
   0   0  -4 2933.17 84.1666   3
   0   0  -4 2701.93 103.339   2
   1   0   4 171.754 10.6694   2
  -1   0  -4 191.996 9.19821   3
   1   0   4 180.235 9.33927   1
  -1   0  -4 162.460 9.92175   2
  -2   0  -4 288.545 14.2612   2
   2   0   4 299.799 13.9660   1
  -2   0  -4 305.918 12.4098   3
   2   0   4 288.540 14.0863   2
  -2   0  -4 287.022 13.4107   1
  -3   0  -4 644.608 25.8566   1
   3   0   4 677.495 26.3839   1
   3   0   4 695.774 26.7617   2
  -3   0  -4 669.614 23.1587   3
  -3   0  -4 646.621 26.7834   2
   4   0   4 1463.31 51.6335   1
  -4   0  -4 1307.47 52.8296   2
  -4   0  -4 1432.88 51.2517   1
  -4   0  -4 1475.02 45.4605   3
   4   0   4 1506.26 52.8391   2
  -5   0  -4 4194.30 141.694   1
   5   0   4 4325.46 141.901   1
  -5   0  -4 4396.58 150.556   2
  -5   0  -4 4186.89 125.438   3
   5   0   4 4173.60 150.163   2
  -6   0  -4 560.942 20.6861   2
  -6   0  -4 534.444 25.3205   1
   6   0   4 541.890 24.8198   1
  -6   0  -4 598.261 22.7476   3
   6   0   4 517.495 20.6441   2
   7   0   4 959.063 39.7550   1
  -7   0  -4 1004.77 40.6041   1
  -7   0  -4 992.815 35.8348   3
  -8   0  -4 16.2835 8.63978   3
   8   0   4 13.4861 9.65595   1
  -8   0  -4 22.7851 10.1757   1
  -9   0  -4 5.82810 8.03781   1
  -9   0  -4 9.75792 9.32904   3
   9   0   4 5.49710 11.4811   1
 -10   0  -4 612.634 28.7368   3
 -10   0  -4 553.199 31.9865   1
  10   0   4 480.056 31.8920   1
  11   0   4 199.635 22.6880   1
 -11   0  -4 148.347 18.3988   3
 -12   0  -4 423.584 29.5440   3
  12   0   4 461.574 35.0717   1
 -13   0  -4 125.214 20.9990   3
  13   0   4 123.230 21.2943   1
  13  -1  -4 158.005 28.6109   1
  13   1  -4 169.281 28.3643   1
 -12  -1   4 42.2878 25.3387   1
  12  -1  -4 46.5480 23.5308   1
  12   1  -4 69.0761 20.6970   1
  11  -1  -4 65.3015 19.3506   1
 -11  -1   4 25.4000 20.3396   1
 -11  -1   4 31.3852 9.77173   2
 -11   1   4 43.1891 19.3186   1
  11   1  -4 51.1433 15.9966   1
  11   1  -4 44.4175 10.0236   2
 -11   1   4 12.8576 12.6817   2
 -10  -1   4 40.3012 9.91054   2
 -10  -1   4 53.6611 16.1195   1
  10  -1  -4 47.3231 16.3045   1
  10   1  -4 53.6166 14.0961   1
  10   1  -4 45.9118 10.0891   2
 -10   1   4 46.3209 15.4879   1
 -10   1   4 48.9410 13.0263   2
   9  -1  -4 40.9992 13.5654   1
   9  -1  -4 22.8795 9.72980   2
  -9  -1   4 26.4660 8.61112   2
  -9  -1   4 29.7852 12.1335   1
  -9   1   4 26.8370 12.5374   1
   9   1  -4 28.8680 11.3915   1
  -9   1   4 16.2036 9.73360   2
   9   1  -4 34.7910 9.86806   2
  -8  -1   4 6.64258 7.22231   2
  -8  -1   4 8.66060 10.2505   1
   8  -1  -4 -3.8282 10.4738   1
   8  -1  -4 11.4709 8.18194   2
   8   1  -4 6.71564 8.64391   1
  -8   1   4 -4.0883 8.90035   1
   8   1  -4 -3.0536 8.62831   2
  -8   1   4 -4.1455 9.27878   2
   7  -1  -4 203.572 17.6127   1
   7  -1  -4 246.013 16.3334   2
  -7  -1   4 200.998 14.9188   2
  -7  -1   4 223.680 15.5035   1
   7   1  -4 204.368 16.2165   2
   7   1  -4 233.855 15.2358   1
  -7   1   4 248.636 17.4597   2
  -7   1   4 211.688 16.8534   1
  -6  -1   4 862.959 32.5268   1
  -6  -1   4 825.827 34.8822   2
   6  -1  -4 806.201 35.2046   2
   6  -1  -4 823.521 34.5150   1
  -6   1   4 886.624 36.1511   2
   6   1  -4 737.903 35.3869   2
   6   1  -4 866.388 31.6680   1
  -5  -1   4 150.281 10.3651   1
   5  -1  -4 145.301 11.6268   2
  -5  -1   4 169.299 12.6164   2
   5  -1  -4 144.765 12.8220   1
  -5   1   4 160.171 12.3147   2
   5   1  -4 147.750 11.9504   2
  -5   1   4 155.752 12.2371   1
   5   1  -4 150.467 9.49588   1
   4  -1  -4 1245.83 48.5952   2
  -4  -1   4 1240.53 48.6555   2
  -4  -1   4 1225.06 42.5808   1
   4  -1  -4 1281.44 45.6944   1
   4   1  -4 1232.41 42.1435   1
  -4   1   4 1243.36 45.3497   1
   4   1  -4 1253.65 48.9416   2
  -4   1   4 1243.58 48.7011   2
   3  -1  -4 15.2214 4.31978   2
   3  -1  -4 23.6777 5.13439   1
  -3  -1   4 15.5457 5.62191   2
  -3  -1   4 8.74357 2.66387   1
  -3   1   4 19.1633 5.41432   1
   3   1  -4 18.8685 4.68161   2
  -3   1   4 16.1896 5.33679   2
   3   1  -4 14.3446 2.45832   1
   2  -1  -4 197.538 10.9257   1
  -2  -1   4 210.039 12.6778   2
   2  -1  -4 204.436 12.1562   2
   2  -1  -4 217.827 10.6297   3
  -2   1   4 197.235 12.2773   2
   2   1  -4 194.981 11.8511   2
  -2   1   4 181.350 11.3261   1
  -1  -1   4 783.405 31.8738   2
   1  -1  -4 792.866 26.3547   3
   1  -1  -4 766.610 29.2275   1
   1  -1  -4 759.996 31.4517   2
  -1   1   4 773.003 29.0345   1
   1   1  -4 757.307 31.4932   2
  -1   1   4 792.087 31.5592   2
   0  -1  -4 74.6058 7.65424   1
   0  -1   4 69.9937 4.18694   1
   0  -1   4 77.8599 8.04019   2
   0  -1  -4 72.2631 5.95183   3
   0  -1  -4 78.0653 7.66226   2
   0   1   4 74.0192 7.90318   1
   0   1  -4 78.5262 6.66559   2
   0   1  -4 72.5218 4.08593   1
   0   1   4 62.3530 6.79605   2
   1  -1   4 1207.80 40.5531   1
   1  -1   4 1189.02 46.1523   2
  -1  -1  -4 1277.16 38.3310   3
  -1  -1  -4 1230.41 45.9306   2
   1   1   4 1147.98 43.3207   1
  -1   1  -4 1145.88 40.3365   1
  -1   1  -4 1177.17 45.7495   2
  -1   1  -4 1178.70 36.8731   3
   1   1   4 1241.11 45.7644   2
  -2  -1  -4 200.360 10.6659   3
  -2  -1  -4 207.811 11.1614   2
   2  -1   4 197.798 11.1695   2
   2  -1   4 210.049 10.4144   1
  -2   1  -4 188.613 11.4333   2
   2   1   4 207.049 13.0021   1
  -2   1  -4 211.201 9.39525   3
  -2   1  -4 199.905 10.0005   1
   2   1   4 202.102 11.0459   2
  -3  -1  -4 2468.70 76.2558   3
   3  -1   4 2402.18 91.7528   2
   3  -1   4 2544.97 84.6899   1
  -3  -1  -4 2448.47 91.1271   2
   3   1   4 2488.87 86.2643   1
  -3   1  -4 2536.78 84.4873   1
   3   1   4 2593.48 91.2384   2
  -3   1  -4 2627.87 74.5109   3
  -3   1  -4 2585.96 91.8645   2
   4  -1   4 54.5362 7.87847   1
  -4  -1  -4 47.8861 5.59474   2
   4  -1   4 44.5008 6.16218   2
  -4  -1  -4 37.5647 6.74675   3
   4   1   4 50.1428 5.67443   2
  -4   1  -4 41.4779 5.73941   2
   4   1   4 45.6257 7.55169   1
  -4   1  -4 44.3949 7.08724   1
  -4   1  -4 52.8789 6.40317   3
   5  -1   4 5.10273 4.59177   2
   5  -1   4 4.02985 5.62878   1
  -5  -1  -4 2.24467 5.34154   1
  -5  -1  -4 7.42404 4.89552   3
  -5   1  -4 8.17426 4.42319   2
   5   1   4 9.14624 4.19832   2
  -5   1  -4 6.64672 6.01757   1
  -5   1  -4 12.7061 5.42942   3
   5   1   4 -12.172 7.04028   1
  -6  -1  -4 130.230 10.4772   3
   6  -1   4 152.762 14.3737   1
  -6  -1  -4 145.815 14.4551   1
  -6   1  -4 136.863 10.0148   2
   6   1   4 131.591 8.64866   2
  -6   1  -4 161.208 11.6506   3
   6   1   4 158.578 14.8804   1
  -6   1  -4 160.405 11.6053   1
  -7  -1  -4 19.3621 9.33176   1
  -7  -1  -4 15.2914 8.47274   3
   7  -1   4 17.7622 9.85244   1
  -7   1  -4 15.2963 7.73909   3
  -7   1  -4 11.9361 5.05128   2
  -7   1  -4 11.1909 6.02977   1
   7   1   4 13.7867 9.70556   1
  -8  -1  -4 310.008 18.4794   3
  -8  -1  -4 330.838 23.6021   1
   8  -1   4 337.727 22.8760   1
  -8   1  -4 336.942 18.3027   3
   8   1   4 372.284 21.3887   1
  -8   1  -4 342.558 21.9579   1
  -8   1  -4 339.332 15.5621   2
  -8   1  -4 350.263 16.0564   2
  -9  -1  -4 246.214 19.1886   1
  -9  -1  -4 230.614 18.3875   3
   9  -1   4 185.538 18.1001   1
  -9   1  -4 228.432 10.1491   2
   9   1   4 226.477 18.3643   1
  -9   1  -4 255.763 22.0651   1
  -9   1  -4 255.209 18.5462   3
 -10  -1  -4 108.666 15.8613   1
  10  -1   4 83.8338 14.6251   1
 -10  -1  -4 80.6162 14.0515   3
 -10   1  -4 85.4599 14.4703   3
  10   1   4 111.953 15.8402   1
 -10   1  -4 61.1654 18.1300   1
  11  -1   4 21.5969 13.1929   1
 -11  -1  -4 11.2482 10.7205   3
  11   1   4 13.8280 12.2927   1
 -11   1  -4 -3.0615 12.7883   3
 -12  -1  -4 -5.4497 14.1157   3
  12  -1   4 -35.895 14.8392   1
  12   1   4 1.78343 20.1495   1
 -12   1  -4 -0.7071 14.9789   3
 -13  -1  -4 1.41102 17.8251   3
  13  -1   4 8.99185 23.0738   1
  13   1   4 30.1412 24.2383   1
 -13   1  -4 6.81462 18.1079   3
 -12  -2   4 -23.985 30.6621   1
  12  -2  -4 24.0230 25.4488   1
  12   2  -4 -5.1168 19.9391   1
 -11  -2   4 4.00304 24.8958   1
  11  -2  -4 69.0002 22.0838   1
 -11   2   4 -12.860 15.5116   2
  11   2  -4 46.5529 18.0937   1
  11   2  -4 22.6937 13.9998   2
 -10  -2   4 31.7129 20.3080   1
  10  -2  -4 52.9598 18.7079   1
 -10  -2   4 29.0230 12.2693   2
 -10   2   4 52.5417 14.8507   2
  10   2  -4 4.18594 13.9502   2
  10   2  -4 51.7492 13.3492   1
  -9  -2   4 276.469 20.1255   2
   9  -2  -4 277.170 26.4393   1
  -9  -2   4 239.187 22.9000   1
  -9   2   4 237.705 23.2086   1
  -9   2   4 239.054 21.0213   2
   9   2  -4 238.295 22.9065   2
   9   2  -4 251.715 20.5267   1
   8  -2  -4 99.5273 15.8376   1
  -8  -2   4 97.5949 13.2143   2
   8   2  -4 112.116 14.4552   2
   8   2  -4 116.807 12.7270   1
  -8   2   4 130.309 15.3297   2
  -8   2   4 162.832 15.6586   1
   7  -2  -4 301.435 23.3196   1
  -7  -2   4 353.003 21.4446   2
  -7   2   4 337.179 20.6401   1
   7   2  -4 346.445 21.3467   2
   7   2  -4 348.181 17.8170   1
  -7   2   4 289.937 20.3883   2
  -6  -2   4 14.4441 9.10721   2
   6  -2  -4 30.4265 9.11432   2
   6  -2  -4 18.7493 10.4514   1
  -6   2   4 20.5799 8.20749   1
   6   2  -4 20.9439 6.19140   1
  -6   2   4 38.9017 8.78869   2
   6   2  -4 25.5229 8.95298   2
   5  -2  -4 10.8268 7.59987   2
  -5  -2   4 2.80324 6.88115   2
   5  -2  -4 -1.5967 8.46934   1
   5   2  -4 5.83474 7.23983   2
  -5   2   4 6.89584 6.90932   2
   5   2  -4 4.56908 4.22655   1
  -5   2   4 9.60616 7.94770   1
   4  -2  -4 10.7168 7.06504   2
   4  -2  -4 -6.2971 5.36495   1
  -4  -2   4 -1.4960 6.87725   2
   4  -2  -4 10.6758 6.37738   3
   4   2  -4 6.00937 6.08410   2
   4   2  -4 3.00791 3.43489   1
  -4   2   4 -4.3221 4.83917   1
   4   2  -4 1.57019 3.91777   1
  -4   2   4 4.25468 6.16998   2
   3  -2  -4 731.012 30.8107   1
   3  -2  -4 763.352 26.7087   3
  -3  -2   4 721.027 33.0492   2
   3  -2  -4 737.470 33.0607   2
   3   2  -4 724.961 25.9576   1
   3   2  -4 761.425 32.6541   2
  -3   2   4 747.452 32.8317   2
  -3   2   4 781.370 31.6889   1
   3   2  -4 744.309 25.8188   1
   2  -2  -4 708.915 24.3433   3
   2  -2  -4 676.359 29.9208   2
  -2  -2   4 646.600 29.8477   2
   2  -2  -4 653.510 28.8767   1
   2   2  -4 689.268 30.1131   2
  -2   2   4 659.455 28.1295   1
  -2   2   4 688.335 30.3321   2
   2   2  -4 665.620 23.3094   1
   1  -2  -4 968.080 41.5412   2
  -1  -2   4 1018.31 42.0323   2
  -1  -2   4 997.172 34.4575   1
   1  -2  -4 1044.80 33.3348   3
   1  -2  -4 1013.47 38.7294   1
   1   2  -4 1016.93 34.0796   1
   1   2  -4 1004.89 41.5691   2
  -1   2   4 985.858 41.3635   2
  -1   2   4 1002.69 39.2341   1
   0  -2  -4 17.9872 5.43321   3
   0  -2   4 19.7625 7.15353   2
   0  -2   4 15.9735 4.22600   1
   0  -2  -4 22.6107 5.73122   2
   0  -2  -4 17.2890 7.43439   1
   0   2  -4 20.9086 3.90006   1
   0   2  -4 22.9960 6.86944   2
   0   2   4 22.7028 7.58388   1
   0   2   4 21.0500 5.53779   2
   1  -2   4 0.45344 4.38825   1
   1  -2   4 3.42229 4.32585   2
  -1  -2  -4 9.64282 5.29757   3
  -1  -2  -4 1.91660 4.10422   2
  -1   2  -4 2.49077 3.59304   1
   1   2   4 -0.3352 4.35297   2
  -1   2  -4 -2.3916 5.56424   2
   1   2   4 1.62105 7.16822   1
  -1   2  -4 3.64053 4.36071   3
  -2  -2  -4 26.2527 5.54500   3
   2  -2   4 32.4293 6.37550   1
   2  -2   4 33.1641 6.74675   2
  -2   2  -4 39.6070 7.41275   2
   2   2   4 37.2348 8.88558   1
  -2   2  -4 32.7857 5.61647   1
   2   2   4 34.3283 6.79739   2
  -2   2  -4 33.9706 4.60054   3
   3  -2   4 7.18939 6.31822   1
   3  -2   4 -2.4989 4.34189   2
  -3  -2  -4 -7.6125 5.91841   3
  -3   2  -4 3.32643 5.96514   2
   3   2   4 7.85238 5.37540   2
   3   2   4 -1.2524 5.50361   1
  -3   2  -4 1.76283 3.60115   3
  -3   2  -4 -1.5610 4.83873   1
   3   2   4 4.30346 7.03543   1
  -4  -2  -4 1152.32 39.9040   3
   4  -2   4 1178.57 44.5676   1
   4  -2   4 1117.61 47.7281   2
  -4   2  -4 1220.98 36.1075   3
   4   2   4 1238.99 46.7340   2
  -4   2  -4 1181.77 47.6387   2
  -4   2  -4 1173.38 43.8068   1
   4   2   4 1163.38 46.6126   1
  -5  -2  -4 288.147 16.7110   3
   5  -2   4 305.786 18.7690   1
   5   2   4 303.639 18.3426   1
  -5   2  -4 276.396 15.8858   1
   5   2   4 293.193 16.0339   2
  -5   2  -4 297.536 12.7114   3
  -5   2  -4 281.416 17.9268   2
   6  -2   4 258.229 16.6579   1
  -6  -2  -4 233.903 15.0874   3
  -6   2  -4 254.883 17.3343   1
   6   2   4 240.263 20.0891   1
  -6   2  -4 239.009 12.6791   3
   6   2   4 236.729 14.1230   2
  -6   2  -4 241.711 16.7291   2
  -7  -2  -4 43.5983 11.7427   3
   7  -2   4 77.9850 13.2562   1
   7   2   4 65.6229 7.95343   2
  -7   2  -4 55.8725 9.69884   2
   7   2   4 49.6539 13.7934   1
  -7   2  -4 74.8404 11.6389   1
   7   2   4 62.5625 8.28060   2
  -7   2  -4 60.4978 8.87118   3
   8  -2   4 20.4002 9.39888   1
  -8  -2  -4 -0.0301 10.7073   3
  -8   2  -4 -4.8277 8.80587   2
   8   2   4 4.40238 12.3825   1
   8   2   4 8.72181 5.62942   2
   8   2   4 6.00326 5.24268   2
  -8   2  -4 31.2400 9.97564   1
  -8   2  -4 11.8127 8.49426   2
  -8   2  -4 11.5073 8.43466   3
   9  -2   4 55.9810 15.6373   1
  -9  -2  -4 44.1783 13.2270   3
  -9   2  -4 47.1750 11.6459   3
  -9   2  -4 36.5200 10.0825   2
   9   2   4 36.8656 16.0757   1
  -9   2  -4 53.5015 10.6191   2
  -9   2  -4 55.2040 14.5354   1
  10  -2   4 122.869 20.2983   1
 -10  -2  -4 84.3146 16.3046   3
 -10   2  -4 111.984 15.3442   3
 -10   2  -4 97.8589 11.7379   2
  10   2   4 90.5536 17.4655   1
 -10   2  -4 94.2568 12.0958   2
  11  -2   4 23.5935 18.7341   1
 -11  -2  -4 24.9715 12.1733   3
  11   2   4 34.7074 18.8064   1
  12  -2   4 41.2347 24.7602   1
 -12  -2  -4 26.2796 16.1586   3
  12   2   4 48.3409 23.5846   1
  11  -3  -4 278.336 31.3619   1
  11   3  -4 284.512 26.5937   1
 -11   3   4 211.247 28.0413   2
  10  -3  -4 214.911 26.1195   1
  10   3  -4 156.423 23.1138   2
 -10   3   4 206.457 23.9926   2
  10   3  -4 216.709 21.6769   1
   9  -3  -4 35.3664 14.7077   1
   9   3  -4 23.1379 15.6996   2
  -9   3   4 28.3040 15.1062   2
   9   3  -4 18.5339 12.7254   1
   8  -3  -4 30.6578 11.6009   3
   8  -3  -4 60.7178 19.1695   1
   8   3  -4 40.5882 13.2634   1
  -8   3   4 25.5718 15.4998   1
  -8   3   4 52.3361 14.4445   2
   8   3  -4 52.1275 11.2090   1
   8   3  -4 43.8395 15.0000   2
  -7  -3   4 385.969 26.8182   2
   7  -3  -4 302.472 20.6944   3
   7  -3  -4 385.853 28.6941   1
  -7   3   4 411.196 26.3753   2
   7   3  -4 352.028 22.4956   1
  -7   3   4 363.449 23.7728   1
   7   3  -4 379.457 20.3923   1
   7   3  -4 391.249 26.9770   2
   6  -3  -4 180.790 18.0781   1
   6  -3  -4 185.708 16.4723   3
  -6  -3   4 188.134 19.4082   2
  -6   3   4 209.853 19.5402   1
  -6   3   4 209.106 19.7306   2
   6   3  -4 194.217 16.0074   1
   6   3  -4 178.657 13.7486   1
   6   3  -4 185.703 19.0406   2
   5  -3  -4 2399.09 88.9504   1
   5  -3  -4 2361.45 75.1409   3
  -5  -3   4 2444.09 94.7402   2
   5   3  -4 2503.77 81.9336   1
  -5   3   4 2479.20 88.5375   1
   5   3  -4 2377.38 93.6192   2
  -5   3   4 2504.08 94.3508   2
   5   3  -4 2376.94 82.1998   1
   4  -3  -4 1074.17 37.5307   3
   4  -3  -4 1077.55 46.3557   1
  -4  -3   4 1110.07 48.6705   2
  -4   3   4 1111.07 48.6922   2
   4   3  -4 1089.31 39.8329   1
   4   3  -4 1137.23 39.6816   1
   4   3  -4 1144.99 47.6158   2
  -4   3   4 1083.89 46.1247   1
  -3  -3   4 249.473 17.8550   2
   3  -3  -4 238.283 19.5128   1
   3  -3  -4 252.979 13.7240   3
   3   3  -4 220.166 13.3035   1
   3   3  -4 237.147 13.3765   1
  -3   3   4 257.158 17.8587   1
  -3   3   4 252.595 19.3036   2
   3   3  -4 255.334 18.8706   2
   2  -3  -4 9.35214 7.88262   1
  -2  -3   4 10.8970 9.79983   2
   2  -3  -4 1.08183 6.01359   3
  -2   3   4 12.3420 8.69839   2
  -2   3   4 3.48570 9.08819   1
   2   3  -4 8.22365 5.31906   1
   2   3  -4 14.1653 8.95511   2
   1  -3  -4 92.3686 8.94961   3
  -1  -3   4 86.3622 9.50689   1
   1  -3  -4 97.9648 13.6139   1
  -1  -3   4 81.3703 12.8245   2
  -1   3   4 107.171 13.6033   1
  -1   3   4 94.0596 12.6562   2
   1   3  -4 87.2888 12.1022   2
   1   3  -4 91.8826 8.83122   1
   0  -3   4 824.191 39.2434   2
   0  -3  -4 828.136 29.4818   3
   0  -3  -4 842.179 36.5258   1
   0  -3   4 867.522 33.2556   1
   0   3  -4 850.805 32.0333   1
   0   3   4 856.697 36.2836   1
   0   3  -4 880.126 39.4518   2
   0   3   4 839.644 37.6759   2
   1  -3   4 1436.15 51.6991   1
   1  -3   4 1389.03 59.0108   2
  -1  -3  -4 1398.47 46.1821   3
   1   3   4 1378.21 57.1853   2
  -1   3  -4 1436.86 50.6086   1
   1   3   4 1439.84 55.4701   1
  -1   3  -4 1425.39 58.4490   2
  -2  -3  -4 1547.14 52.2648   3
   2  -3   4 1700.56 59.1724   1
   2   3   4 1649.33 62.4431   1
  -2   3  -4 1604.00 65.4959   2
   2   3   4 1618.66 64.3285   2
  -2   3  -4 1607.81 57.5712   1
  -3  -3  -4 366.109 18.4538   3
   3  -3   4 396.866 22.2018   1
  -3   3  -4 316.740 20.8731   2
   3   3   4 387.550 24.0275   1
  -3   3  -4 350.922 19.6089   1
   3   3   4 347.956 21.4560   2
  -4  -3  -4 521.733 23.7584   3
   4  -3   4 557.836 27.7199   1
   4   3   4 513.836 29.6506   1
   4   3   4 529.101 29.4209   1
  -4   3  -4 519.292 28.3895   2
   4   3   4 557.823 27.5112   2
  -4   3  -4 529.067 25.4648   1
   5  -3   4 47.5496 12.5639   1
  -5  -3  -4 39.9774 10.1887   3
   5   3   4 59.5670 14.5848   1
   5   3   4 35.3490 10.0388   2
   5   3   4 48.7712 14.1706   1
  -5   3  -4 51.0993 12.1952   2
  -5   3  -4 27.4357 9.30103   1
   5   3   4 42.2956 10.7919   2
  -6  -3  -4 373.316 21.2314   3
   6  -3   4 418.958 26.8377   1
   6   3   4 372.188 27.9011   1
   6   3   4 426.631 24.8598   1
   6   3   4 392.462 22.9369   2
  -6   3  -4 391.492 24.5641   1
  -6   3  -4 432.387 25.8100   2
   6   3   4 404.617 24.9058   2
   7  -3   4 382.417 28.4188   1
  -7  -3  -4 398.686 22.3902   3
  -7   3  -4 412.988 27.7914   2
   7   3   4 390.769 26.5716   1
   7   3   4 411.074 23.4351   2
   7   3   4 393.359 27.9799   1
   7   3   4 406.428 24.9764   2
  -7   3  -4 399.748 26.3905   1
  -8  -3  -4 613.494 31.1077   3
   8  -3   4 644.298 36.9390   1
  -8   3  -4 591.799 33.5938   2
   8   3   4 562.078 31.1070   2
   8   3   4 631.192 30.1975   2
   8   3   4 573.695 33.1484   1
  -8   3  -4 609.831 31.9086   1
  -8   3  -4 598.915 33.2625   2
  -9  -3  -4 315.397 25.2073   3
   9  -3   4 299.556 28.4453   1
  -9   3  -4 267.720 27.7138   2
  -9   3  -4 317.561 24.2939   2
   9   3   4 347.802 30.6897   1
   9   3   4 292.734 21.8330   2
   9   3   4 289.042 20.1815   2
  10  -3   4 53.7342 22.4496   1
 -10  -3  -4 73.0278 15.1347   3
 -10   3  -4 67.9804 17.6104   2
  10   3   4 54.5026 20.9470   1
  10   3   4 59.5763 10.6133   2
 -10   3  -4 60.1209 19.8083   2
  11  -3   4 135.076 29.4925   1
 -11  -3  -4 123.440 21.0003   3
  11   3   4 106.076 26.7498   1
   9  -4  -4 100.394 24.4267   1
  -9   4   4 119.456 24.7450   2
   9   4  -4 121.665 25.3818   2
   9   4  -4 124.210 19.2177   1
   8  -4  -4 11.2942 19.7322   1
  -8   4   4 59.5320 18.3573   2
   8   4  -4 -3.8871 20.9518   2
   8   4  -4 52.8577 17.1157   1
   8   4  -4 9.50512 14.0629   1
   7  -4  -4 200.831 24.9400   1
   7   4  -4 162.029 16.8634   1
   7   4  -4 188.496 19.0416   1
   7   4  -4 209.086 24.1188   2
  -7   4   4 199.068 22.6492   2
   6  -4  -4 17.9180 13.1207   1
   6   4  -4 -14.885 17.4928   2
   6   4  -4 3.51088 10.3573   1
  -6   4   4 -20.718 13.2133   2
   6   4  -4 14.6094 12.3591   1
   5  -4  -4 24.1602 10.4518   3
   5  -4  -4 48.7322 17.6864   1
   5   4  -4 45.6988 11.0293   1
   5   4  -4 39.8485 15.3075   2
   5   4  -4 52.4138 12.3513   1
  -5   4   4 41.0535 15.7419   1
  -5   4   4 41.9770 15.4007   2
   4  -4  -4 16.1573 14.9293   1
   4  -4  -4 23.8471 9.24094   3
   4   4  -4 32.8906 9.80068   1
   4   4  -4 28.7267 10.5237   1
  -4   4   4 9.85217 12.2412   2
  -4   4   4 22.8611 14.9611   1
   4   4  -4 -7.0544 14.6108   2
   3  -4  -4 137.720 19.8496   1
   3   4  -4 133.634 13.7880   1
  -3   4   4 162.697 18.7065   2
  -3   4   4 143.964 16.4267   1
   3   4  -4 156.818 19.3420   2
   2  -4  -4 254.028 24.2664   1
   2   4  -4 254.461 18.5588   1
  -2   4   4 261.904 24.5813   1
  -2   4   4 284.656 23.7602   2
   2   4  -4 281.351 24.7109   2
   1  -4  -4 149.518 19.7016   1
   1  -4  -4 155.117 13.6390   3
   1   4  -4 162.104 18.1586   2
  -1   4   4 142.904 19.1598   1
   1   4  -4 161.614 15.5367   1
  -1   4   4 132.755 16.0537   2
   0  -4  -4 170.381 14.1379   3
   0  -4   4 179.601 17.0218   1
   0  -4  -4 179.659 20.0986   1
   0   4   4 156.110 19.8811   1
   0   4  -4 176.338 19.6476   2
   0   4  -4 182.164 16.5507   1
   0   4   4 196.662 21.4009   2
   1  -4   4 1.55730 9.92758   1
  -1  -4  -4 15.9569 9.40192   3
  -1   4  -4 0.47479 9.22070   1
  -1   4  -4 15.7318 12.3116   2
   1   4   4 -0.8496 11.2713   2
   1   4   4 1.32068 12.8399   1
  -2  -4  -4 18.3151 9.64221   3
   2  -4   4 3.85790 11.4292   1
   2   4   4 21.4002 12.8049   2
  -2   4  -4 8.34612 11.8923   2
  -2   4  -4 12.6542 11.2141   1
   2   4   4 37.8573 14.7895   1
   3  -4   4 21.4224 12.6377   1
  -3  -4  -4 4.71648 10.3139   3
   3   4   4 17.5056 16.2722   1
  -3   4  -4 26.4553 14.7271   2
  -3   4  -4 5.19213 11.0459   1
   3   4   4 10.9715 12.6128   2
   3   4   4 12.0833 14.2132   2
   4  -4   4 550.864 31.7697   1
  -4  -4  -4 488.598 25.3317   3
  -4   4  -4 460.115 28.3411   1
   4   4   4 488.482 32.3963   2
  -4   4  -4 470.077 32.9068   2
   4   4   4 582.895 33.3970   1
   4   4   4 503.968 31.8293   2
   4   4   4 497.145 34.4402   1
   5  -4   4 22.2082 15.7274   1
  -5  -4  -4 23.4823 11.8177   3
   5   4   4 39.1339 20.7092   1
  -5   4  -4 33.4986 13.7614   2
  -5   4  -4 8.70692 12.9389   1
   5   4   4 11.9204 15.1402   2
   5   4   4 36.6182 13.4596   2
   5   4   4 25.3106 15.7625   1
  -6  -4  -4 69.9799 14.3205   3
   6  -4   4 110.828 21.2019   1
  -6   4  -4 85.5748 20.0651   2
   6   4   4 107.374 17.8193   2
   6   4   4 132.519 25.0131   1
  -6   4  -4 98.9945 18.3712   1
   6   4   4 117.574 19.9009   2
   6   4   4 94.4675 20.3259   1
  -7  -4  -4 41.9211 14.2304   3
   7  -4   4 50.0939 19.7421   1
  -7   4  -4 30.9199 19.9977   2
   7   4   4 36.8073 14.5254   2
   7   4   4 74.7251 21.0985   1
   7   4   4 62.9081 19.5047   2
  -7   4  -4 26.3417 17.1575   2
  -8  -4  -4 30.0836 14.5921   3
   8  -4   4 80.0874 22.1166   1
   8   4   4 43.2284 21.3900   2
  -8   4  -4 42.9946 19.1317   2
   8   4   4 27.8646 16.6909   2
   8   4   4 34.4073 21.6442   1
  -8   4  -4 32.9883 22.4001   2
  -9  -4  -4 -11.122 15.2970   3
   9  -4   4 50.8310 25.6306   1
   9   4   4 16.6551 17.9510   2
  -9   4  -4 19.3725 22.2542   2
   9   4   4 -21.175 23.1950   1
  -9   4  -4 14.0135 24.4207   2
   7  -5  -4 -26.017 26.5488   1
  -7   5   4 33.6295 23.2898   2
   6  -5  -4 9.86787 24.5324   1
  -6   5   4 18.2008 23.1319   2
   6   5  -4 40.4466 17.9038   1
   5  -5  -4 23.8752 18.1989   1
  -5   5   4 27.5668 21.1547   2
   5   5  -4 59.0316 16.5434   1
   4  -5  -4 147.147 26.3385   1
   4   5  -4 143.864 18.5397   1
  -4   5   4 100.286 22.7203   2
   4   5  -4 142.191 20.4066   1
   3  -5  -4 113.864 25.4403   1
  -3   5   4 112.098 20.6959   2
   3   5  -4 103.689 18.0206   1
   2  -5  -4 38.7460 21.0041   1
  -2   5   4 16.0344 15.4105   2
   2   5  -4 5.57722 15.6520   1
   1  -5  -4 19.6134 15.2144   1
   1  -5  -4 14.7466 11.9457   3
  -1   5   4 45.1395 17.5565   2
   1   5  -4 27.8289 16.0266   1
   0  -5  -4 81.7797 14.0359   3
   0  -5   4 87.2536 19.4928   1
   0   5  -4 72.3477 17.7200   1
   0   5   4 90.7810 16.4882   2
   1  -5   4 110.108 20.2378   1
  -1  -5  -4 132.602 15.5742   3
   1   5   4 108.345 20.6398   2
  -1   5  -4 104.896 20.1384   1
   2  -5   4 7.16149 20.6322   1
  -2  -5  -4 16.7062 13.1988   3
   2   5   4 7.03498 17.5286   2
  -2   5  -4 -24.185 17.0916   1
   3  -5   4 243.652 28.5435   1
  -3  -5  -4 250.241 22.0410   3
  -3   5  -4 249.969 26.3811   1
   3   5   4 299.604 26.3924   2
   4  -5   4 57.4076 22.6286   1
  -4  -5  -4 32.2627 15.0995   3
   4   5   4 29.0285 22.7896   1
   4   5   4 36.8776 20.0733   2
  -4   5  -4 27.7022 20.9010   1
  -5  -5  -4 10.0337 14.9238   3
   5  -5   4 -3.0330 23.0375   1
   5   5   4 -10.596 22.7533   1
   5   5   4 13.1844 17.6185   2
  -6  -5  -4 62.5399 16.8174   3
   6  -5   4 22.2715 26.0052   1
   6   5   4 35.6557 22.2309   2
  -6   5  -4 9.84757 22.2931   2
   6   5   4 49.0954 23.0535   1
   7  -5   4 93.6109 31.8170   1
  -7  -5  -4 91.2146 19.0989   3
   7   5   4 50.4809 26.2513   2
  -7   5  -4 52.3066 26.8306   2
   7   5   4 146.017 29.8391   1
  13   0  -5 -26.119 25.0253   1
  12   0  -5 -30.868 19.0250   1
  11   0  -5 -5.7984 11.4230   2
  11   0  -5 18.5789 16.8386   1
 -11   0   5 -2.1110 17.9572   1
 -11   0   5 -3.8456 11.1454   2
  10   0  -5 7.69540 14.1964   1
 -10   0   5 8.47036 13.9359   1
  10   0  -5 -1.6620 10.2613   2
 -10   0   5 -5.3650 10.0837   2
   9   0  -5 6.28243 11.2714   1
   9   0  -5 3.47928 8.57442   2
  -9   0   5 -2.7142 9.37395   2
  -9   0   5 17.4918 12.6605   1
   8   0  -5 1.81050 8.25674   2
   8   0  -5 -5.6725 9.52899   1
  -8   0   5 -3.8846 8.59805   2
  -8   0   5 8.40736 9.47898   1
   7   0  -5 -12.175 6.51571   2
   7   0  -5 -6.8943 7.08129   1
  -7   0   5 -3.6077 7.38424   2
  -7   0   5 -20.177 6.16286   1
  -6   0   5 -1.5863 5.22145   1
   6   0  -5 -8.9274 6.17488   2
  -6   0   5 -9.0908 6.45080   2
   6   0  -5 -3.6140 5.87623   1
  -5   0   5 2.29565 4.96501   1
   5   0  -5 5.64105 6.10215   2
  -5   0   5 1.12641 6.84274   2
   5   0  -5 0.10804 5.15878   1
   4   0  -5 -6.9842 5.79530   2
  -4   0   5 -0.4948 3.98527   1
  -4   0   5 -0.2571 5.11909   2
   4   0  -5 -2.2775 4.22947   1
   3   0  -5 0.05627 3.73766   1
  -3   0   5 -5.6395 5.66013   2
  -3   0   5 0.91910 3.59587   1
   3   0  -5 -6.4515 5.45727   2
   2   0  -5 -1.3912 3.44883   2
  -2   0   5 1.76623 4.48211   2
   2   0  -5 0.08816 3.02668   1
  -2   0   5 0.79552 2.97233   1
  -1   0   5 -1.3630 3.14900   1
   1   0  -5 1.65325 3.97666   2
   1   0  -5 -5.4763 3.12701   3
  -1   0   5 -5.6001 3.87550   2
   0   0   5 1.49277 2.94398   1
   0   0   5 -7.1910 4.62203   2
   0   0  -5 -2.0713 3.32470   2
   0   0  -5 -3.5303 4.92251   3
   1   0   5 1.86577 3.71557   2
  -1   0  -5 4.78051 3.21513   2
   1   0   5 1.12397 3.74207   1
  -1   0  -5 -11.287 3.89390   3
  -2   0  -5 0.55348 3.82016   1
   2   0   5 1.88218 4.42474   1
  -2   0  -5 2.61174 4.53332   3
  -2   0  -5 -5.1585 3.92557   2
   2   0   5 -4.9260 3.79948   2
  -3   0  -5 0.74270 5.06668   3
  -3   0  -5 0.69748 4.96719   2
   3   0   5 -7.9043 4.39578   2
  -3   0  -5 2.17656 4.61079   1
   3   0   5 1.41493 5.33533   1
  -4   0  -5 3.77845 4.84614   2
  -4   0  -5 -0.2616 5.09139   1
   4   0   5 1.37601 5.90004   1
   4   0   5 -1.9387 4.28207   2
  -4   0  -5 12.0214 5.35527   3
  -5   0  -5 -0.3291 3.97595   1
   5   0   5 4.50729 5.49031   1
  -5   0  -5 1.36768 5.67413   3
  -5   0  -5 -3.1261 4.13926   2
   5   0   5 3.43956 4.05440   2
   6   0   5 0.09929 5.67084   1
  -6   0  -5 -2.2607 7.10537   1
   6   0   5 -1.9194 3.55904   2
  -6   0  -5 5.42771 3.88235   2
  -6   0  -5 -14.312 6.22667   3
  -7   0  -5 1.92339 2.75306   2
  -7   0  -5 -1.3287 7.22982   3
  -7   0  -5 -12.793 5.68123   1
   7   0   5 3.99231 7.10784   1
  -8   0  -5 11.9679 9.32543   3
   8   0   5 16.1193 10.7064   1
  -9   0  -5 8.81933 12.7497   1
  -9   0  -5 -1.5529 9.39619   3
   9   0   5 1.99809 11.6177   1
  10   0   5 5.25342 11.1103   1
 -10   0  -5 6.97383 11.4644   3
 -10   0  -5 -28.142 13.4654   1
  11   0   5 31.7767 18.2407   1
 -11   0  -5 0.92750 12.8204   3
  12   0   5 -15.622 15.1561   1
 -12   0  -5 -0.4510 15.5732   3
 -13   0  -5 21.1164 18.1644   3
  13   0   5 -8.2870 23.8214   1
  13  -1  -5 81.2158 29.4541   1
  13   1  -5 44.1016 28.4058   1
  12  -1  -5 116.048 26.3374   1
 -12  -1   5 39.1478 26.8311   1
 -12   1   5 106.527 18.3317   2
  12   1  -5 73.7535 23.5220   1
 -11  -1   5 493.691 37.8832   1
  11  -1  -5 477.019 36.1653   1
 -11  -1   5 490.897 27.8598   2
  11   1  -5 502.103 27.9458   2
 -11   1   5 462.433 31.8347   2
  11   1  -5 489.804 33.7424   1
 -10  -1   5 359.259 23.6710   2
 -10  -1   5 386.717 29.8646   1
  10  -1  -5 402.151 30.2820   1
  10  -1  -5 363.056 25.5642   2
  10   1  -5 396.938 25.2375   1
  10   1  -5 384.949 24.8793   2
 -10   1   5 376.956 28.4481   1
 -10   1   5 382.588 28.1660   2
   9  -1  -5 371.064 24.1945   2
   9  -1  -5 408.807 27.5642   1
  -9  -1   5 398.977 26.4254   1
  -9  -1   5 402.424 24.0148   2
   9   1  -5 417.291 24.5806   2
  -9   1   5 377.362 25.7223   2
  -9   1   5 373.868 26.3093   1
   9   1  -5 418.359 24.4502   1
   8  -1  -5 282.854 21.7209   1
  -8  -1   5 285.407 20.3457   1
  -8  -1   5 289.087 19.1859   2
   8  -1  -5 234.732 18.5605   2
  -8   1   5 285.936 18.3444   1
  -8   1   5 270.189 22.1003   2
   8   1  -5 302.239 17.6607   1
   8   1  -5 278.722 21.3103   2
  -7  -1   5 46.1095 9.10763   2
   7  -1  -5 43.7561 9.82237   2
   7  -1  -5 50.5713 10.7869   1
  -7  -1   5 51.9484 9.64194   1
  -7   1   5 40.6613 10.1824   2
   7   1  -5 46.2949 7.96155   1
   7   1  -5 24.9049 10.2093   2
  -7   1   5 41.5039 9.93542   1
   6  -1  -5 507.236 25.8157   2
   6  -1  -5 554.187 26.0075   1
  -6  -1   5 522.392 23.1208   1
  -6  -1   5 573.908 26.3995   2
   6   1  -5 512.606 27.2182   2
   6   1  -5 528.075 22.1279   1
  -6   1   5 545.412 26.8241   2
  -6   1   5 559.292 25.5625   1
   5  -1  -5 1161.07 46.0765   2
  -5  -1   5 1135.05 46.0531   2
   5  -1  -5 1089.30 42.8455   1
  -5  -1   5 1162.30 39.9252   1
   5   1  -5 1166.68 39.4045   1
   5   1  -5 978.591 45.5914   2
  -5   1   5 1131.14 42.2886   1
  -5   1   5 1172.82 46.3226   2
  -4  -1   5 1268.33 43.3492   1
  -4  -1   5 1332.28 51.3658   2
   4  -1  -5 1266.38 47.0308   1
   4  -1  -5 1313.75 51.1771   2
  -4   1   5 1276.22 46.9401   1
   4   1  -5 1227.31 50.9819   2
   4   1  -5 1300.77 43.0909   1
  -4   1   5 1267.05 51.0107   2
   3  -1  -5 2420.19 87.9696   2
  -3  -1   5 2414.86 88.1953   2
   3  -1  -5 2337.07 80.2519   1
  -3  -1   5 2215.95 75.8276   1
   3   1  -5 2341.04 87.8086   2
  -3   1   5 2400.89 87.8445   2
   3   1  -5 2377.92 75.8048   1
  -3   1   5 2314.23 80.1400   1
   2  -1  -5 728.861 25.0105   3
   2  -1  -5 676.389 30.1903   2
   2  -1  -5 690.914 27.5836   1
  -2  -1   5 701.420 30.6391   2
   2   1  -5 690.493 29.9955   2
  -2   1   5 674.268 27.4420   1
  -2   1   5 725.298 30.1822   2
   1  -1  -5 125.117 9.46234   2
   1  -1  -5 126.271 9.49018   3
  -1  -1   5 132.172 10.8461   2
   1  -1  -5 106.302 9.61988   1
   1   1  -5 114.285 8.90108   2
  -1   1   5 108.660 8.45493   1
  -1   1   5 102.933 9.66363   2
   0  -1  -5 105.090 8.82104   3
   0  -1   5 108.632 10.2691   2
   0  -1  -5 100.957 8.60924   2
   0   1   5 108.342 9.53398   1
   0   1  -5 114.723 9.60883   2
   0   1   5 100.209 8.25701   2
   0   1  -5 104.824 5.48585   1
   0   1  -5 108.381 7.78169   3
   1  -1   5 220.116 13.0453   2
  -1  -1  -5 240.179 13.7714   2
  -1  -1  -5 253.418 11.5488   3
   1  -1   5 234.460 10.6148   1
   1   1   5 222.926 13.7676   1
  -1   1  -5 213.677 10.6647   3
  -1   1  -5 231.082 10.4105   1
  -1   1  -5 225.304 12.7348   2
   1   1   5 251.728 13.6826   2
  -2  -1  -5 2868.62 101.892   2
  -2  -1  -5 2799.64 84.1351   3
   2  -1   5 2739.72 102.065   2
   2  -1   5 2814.11 92.4308   1
  -2   1  -5 2735.77 101.809   2
   2   1   5 2767.16 101.467   2
   2   1   5 2828.78 94.9921   1
  -2   1  -5 2733.74 92.2123   1
  -2   1  -5 2817.45 82.6583   3
  -3  -1  -5 2522.03 76.3900   3
   3  -1   5 2460.87 91.8840   2
  -3  -1  -5 2470.06 91.3738   2
   3  -1   5 2512.96 84.3894   1
  -3   1  -5 2484.53 91.7156   2
   3   1   5 2521.23 86.6214   1
  -3   1  -5 2532.15 74.6512   3
  -3   1  -5 2447.18 84.0790   1
   3   1   5 2556.32 91.4117   2
   4  -1   5 512.527 23.2163   2
  -4  -1  -5 547.479 21.1259   3
   4  -1   5 506.993 22.9790   1
  -4  -1  -5 517.454 22.5534   2
  -4   1  -5 514.952 22.1188   1
   4   1   5 536.596 22.6386   2
   4   1   5 506.230 24.8541   1
  -4   1  -5 525.358 19.6113   3
  -4   1  -5 535.663 23.5251   2
   5  -1   5 734.215 31.1378   2
   5  -1   5 806.570 32.1524   1
  -5  -1  -5 761.429 28.8614   3
  -5  -1  -5 738.665 30.1081   2
  -5   1  -5 754.722 30.6712   1
  -5   1  -5 785.201 26.7170   3
  -5   1  -5 779.881 31.2488   2
   5   1   5 734.895 32.1659   1
   5   1   5 723.960 30.5553   2
  -6  -1  -5 6.67370 6.80529   1
   6  -1   5 4.55949 8.79016   1
   6  -1   5 2.83738 5.01140   2
  -6  -1  -5 10.9174 7.68772   3
  -6   1  -5 5.74394 5.50671   2
   6   1   5 -2.7122 6.37737   1
   6   1   5 2.81264 4.58841   2
  -6   1  -5 -17.890 6.93876   1
  -6   1  -5 5.37736 6.36372   3
  -7  -1  -5 59.1250 10.9047   1
  -7  -1  -5 42.9547 10.4075   3
   7  -1   5 56.5794 11.8295   1
   7   1   5 47.7314 11.8743   1
  -7   1  -5 41.7105 9.31536   3
  -7   1  -5 61.0285 9.93423   1
  -7   1  -5 43.0627 7.16706   2
   7   1   5 49.2463 5.14180   2
  -8  -1  -5 476.899 23.3499   3
   8  -1   5 462.964 27.1194   1
  -8  -1  -5 476.209 28.1319   1
  -8   1  -5 492.133 26.8599   1
  -8   1  -5 422.676 21.0842   2
   8   1   5 515.126 26.6776   1
  -8   1  -5 457.144 22.6115   3
  -9  -1  -5 241.592 22.9861   1
  -9  -1  -5 235.706 19.9440   3
   9  -1   5 223.452 21.9995   1
  -9   1  -5 219.443 11.2360   2
  -9   1  -5 242.738 17.8915   3
   9   1   5 229.104 21.9464   1
  -9   1  -5 253.516 22.2558   1
  -9   1  -5 230.762 12.0846   2
 -10  -1  -5 377.637 25.6807   3
  10  -1   5 427.409 30.1444   1
 -10   1  -5 365.674 24.6583   3
  10   1   5 390.453 29.1867   1
 -11  -1  -5 213.329 22.6182   3
  11  -1   5 224.882 26.1394   1
  11   1   5 318.810 28.5494   1
 -11   1  -5 231.409 21.8581   3
  12  -1   5 38.1114 22.2692   1
 -12  -1  -5 51.2884 17.7916   3
  12   1   5 38.9456 17.5245   1
 -12   1  -5 49.3686 17.9527   3
  12  -2  -5 104.196 28.0294   1
  12   2  -5 152.043 25.1641   1
 -11  -2   5 4.25392 14.8546   2
  11  -2  -5 19.9590 16.9345   1
 -11  -2   5 -31.083 23.1059   1
 -11   2   5 -18.524 17.7037   2
  11   2  -5 2.20510 17.6216   2
  11   2  -5 19.2504 17.2385   1
 -10  -2   5 10.1225 12.6412   2
 -10  -2   5 7.12070 17.9488   1
  10  -2  -5 27.1634 17.8286   1
  10   2  -5 13.5241 13.8983   1
 -10   2   5 -12.829 15.0807   2
  10   2  -5 17.8350 16.2667   2
  -9  -2   5 372.236 25.9740   2
   9  -2  -5 425.198 31.0134   1
  -9   2   5 417.896 27.1409   2
   9   2  -5 428.988 24.6890   1
  -9   2   5 364.925 29.5465   1
   9   2  -5 386.583 28.3452   2
  -8  -2   5 549.938 29.9221   2
   8  -2  -5 532.948 31.6448   1
  -8   2   5 540.698 28.7560   1
  -8   2   5 540.773 30.9795   2
   8   2  -5 596.881 25.6778   1
   8   2  -5 449.773 29.8529   2
   7  -2  -5 993.026 44.0026   1
   7  -2  -5 1026.35 44.8459   2
  -7  -2   5 1028.15 44.1319   2
  -7   2   5 973.611 44.4330   2
   7   2  -5 928.189 43.6834   2
   7   2  -5 1039.18 37.5703   1
  -7   2   5 1016.19 42.4808   1
   6  -2  -5 603.264 31.5331   2
   6  -2  -5 657.454 31.7297   1
  -6  -2   5 631.503 31.1609   2
  -6   2   5 665.084 31.4050   2
  -6   2   5 648.333 29.7878   1
   6   2  -5 647.473 24.9873   1
   6   2  -5 636.077 31.6215   2
  -5  -2   5 177.117 15.9529   2
   5  -2  -5 161.545 15.2500   2
   5  -2  -5 190.291 17.1177   1
  -5   2   5 179.618 16.5946   1
   5   2  -5 174.002 9.55049   1
   5   2  -5 168.793 15.0747   2
  -5   2   5 191.194 15.8434   2
   4  -2  -5 -3.9256 7.94364   1
   4  -2  -5 7.91247 7.96475   3
   4  -2  -5 2.64879 7.13095   2
  -4  -2   5 18.2486 8.15850   2
   4   2  -5 14.2028 6.73802   2
   4   2  -5 10.7569 2.95507   1
  -4   2   5 7.73948 5.60710   2
   4   2  -5 7.14202 3.24215   1
  -4   2   5 8.45173 8.78209   1
  -3  -2   5 121.362 12.8500   2
   3  -2  -5 117.064 10.6129   2
   3  -2  -5 124.870 11.2382   3
   3  -2  -5 108.996 12.5597   1
   3   2  -5 97.7979 4.57002   1
  -3   2   5 96.2985 11.7692   1
   3   2  -5 117.148 10.3701   2
  -3   2   5 108.199 10.3732   2
   3   2  -5 96.0309 4.32675   1
   2  -2  -5 1384.07 55.2446   2
  -2  -2   5 1379.25 55.2917   2
   2  -2  -5 1347.83 44.6165   3
   2  -2  -5 1348.40 51.2372   1
  -2   2   5 1336.65 50.7118   1
   2   2  -5 1389.26 54.7385   2
   2   2  -5 1402.99 43.9366   1
   2   2  -5 1353.44 43.9209   1
  -2   2   5 1357.55 54.4346   2
  -1  -2   5 1269.90 43.2237   1
   1  -2  -5 1299.74 42.7720   3
  -1  -2   5 1294.94 52.9993   2
   1  -2  -5 1288.96 52.4000   2
   1  -2  -5 1336.42 49.3713   1
  -1   2   5 1342.91 52.5494   2
  -1   2   5 1285.50 49.3040   1
   1   2  -5 1319.51 52.3573   2
   1   2  -5 1331.43 42.9388   1
   0  -2  -5 1527.06 56.8397   1
   0  -2  -5 1576.97 49.9056   3
   0  -2  -5 1561.91 61.2238   2
   0  -2   5 1586.51 52.4096   1
   0  -2   5 1503.37 61.1344   2
   0   2  -5 1576.25 51.8811   1
   0   2   5 1576.03 60.7055   2
   0   2   5 1546.81 57.2388   1
   0   2  -5 1561.32 61.2543   2
  -1  -2  -5 1116.37 46.1128   2
  -1  -2  -5 1133.50 37.9999   3
   1  -2   5 1170.55 40.0518   1
   1  -2   5 1092.55 46.7156   2
  -1   2  -5 1118.74 35.6801   3
   1   2   5 1120.42 44.4409   1
  -1   2  -5 1136.40 46.0832   2
   1   2   5 1176.04 46.1469   2
  -1   2  -5 1119.12 39.2940   1
  -2  -2  -5 129.943 12.1871   2
   2  -2   5 143.792 11.5936   2
  -2  -2  -5 153.643 11.3306   3
   2  -2   5 155.138 11.3861   1
   2   2   5 149.465 14.5085   1
  -2   2  -5 147.966 8.85579   3
   2   2   5 140.412 11.7539   2
  -2   2  -5 144.405 13.2805   2
  -2   2  -5 145.622 9.47489   1
  -3  -2  -5 29.0550 7.29658   3
   3  -2   5 6.10214 6.33382   2
  -3  -2  -5 22.8416 7.05672   2
   3  -2   5 14.2139 6.35594   1
   3   2   5 22.6866 6.62472   2
   3   2   5 10.6651 8.01930   1
  -3   2  -5 14.6451 5.17826   3
  -3   2  -5 19.0761 7.62686   2
  -3   2  -5 19.4274 5.97543   1
   3   2   5 8.88917 6.17564   1
  -4  -2  -5 353.944 18.5506   3
   4  -2   5 358.025 20.4362   2
   4  -2   5 374.914 19.3087   1
   4   2   5 373.324 19.3510   2
  -4   2  -5 367.612 20.3211   2
  -4   2  -5 342.141 14.3260   3
  -4   2  -5 363.863 18.3975   1
   4   2   5 343.560 21.7033   1
   5  -2   5 542.017 27.2155   2
  -5  -2  -5 531.630 24.5217   3
   5  -2   5 558.702 26.9391   1
   5   2   5 571.458 25.6699   2
   5   2   5 543.188 28.5539   1
  -5   2  -5 577.831 27.5956   2
  -5   2  -5 552.670 20.4985   3
  -5   2  -5 573.505 25.9845   1
   6  -2   5 886.487 37.9256   1
  -6  -2  -5 817.952 32.8861   3
  -6   2  -5 834.102 36.4575   1
   6   2   5 847.333 37.9271   1
  -6   2  -5 869.349 29.7306   3
   6   2   5 891.321 35.6606   2
  -6   2  -5 860.769 37.8081   2
   7  -2   5 715.145 35.4274   1
  -7  -2  -5 651.850 31.4032   3
   7   2   5 782.201 31.0668   2
  -7   2  -5 741.550 27.4294   3
   7   2   5 729.847 34.9425   1
  -7   2  -5 743.739 33.7183   2
  -7   2  -5 737.214 33.1005   1
   8  -2   5 99.8199 14.9937   1
  -8  -2  -5 95.9903 15.6821   3
  -8   2  -5 85.5401 11.5461   3
   8   2   5 99.9612 9.49999   2
   8   2   5 100.972 10.8930   2
   8   2   5 118.014 17.5519   1
  -8   2  -5 123.195 14.8365   1
  -8   2  -5 106.731 12.5300   2
   9  -2   5 112.973 19.9224   1
  -9  -2  -5 74.1180 15.5260   3
  -9   2  -5 95.7327 12.3605   2
  -9   2  -5 95.6213 13.4030   3
  -9   2  -5 87.6587 17.5892   1
  -9   2  -5 104.881 13.2436   2
   9   2   5 102.624 18.5100   1
 -10  -2  -5 -6.2615 14.5343   3
  10  -2   5 -11.787 17.3356   1
  10   2   5 -0.0443 16.4466   1
 -10   2  -5 6.45976 10.3667   2
 -10   2  -5 -11.573 11.7861   3
 -10   2  -5 -4.5082 9.34725   2
  11  -2   5 55.8024 22.5989   1
 -11  -2  -5 31.5987 17.0666   3
 -11   2  -5 79.0894 18.1661   3
  11   2   5 89.9483 23.0129   1
 -12  -2  -5 115.488 21.8813   3
  12  -2   5 119.532 24.1473   1
  12   2   5 137.594 25.9393   1
  11  -3  -5 24.1512 27.1638   1
 -11   3   5 4.86253 23.5885   2
  11   3  -5 -1.2346 20.0840   1
  10  -3  -5 14.6479 17.1685   1
  10   3  -5 23.8805 16.0969   1
  10   3  -5 -7.4806 19.9493   2
 -10   3   5 -2.1282 18.6487   2
   9  -3  -5 27.8756 20.0126   1
  -9  -3   5 -8.9099 13.8282   2
   9   3  -5 1.14179 12.4805   1
   9   3  -5 -5.9023 18.0738   2
  -9   3   5 -12.226 14.6238   2
  -8  -3   5 23.5864 14.6515   2
   8  -3  -5 36.4112 13.1980   3
   8  -3  -5 0.26724 16.8652   1
   8   3  -5 35.9301 12.1154   1
   8   3  -5 20.7375 15.3804   2
   8   3  -5 47.5983 10.8157   1
  -8   3   5 20.7971 14.4510   2
   7  -3  -5 12.3170 15.0267   1
  -7  -3   5 16.3724 13.0364   2
   7  -3  -5 5.50364 12.0507   3
  -7   3   5 -3.0258 11.0750   1
   7   3  -5 -9.8546 9.05651   1
   7   3  -5 8.51852 8.22951   1
  -7   3   5 11.1765 12.3817   2
   7   3  -5 18.9549 13.9942   2
   6  -3  -5 12.4367 10.4980   3
   6  -3  -5 15.8452 13.0939   1
  -6  -3   5 19.6978 11.6216   2
  -6   3   5 -10.544 12.3845   1
   6   3  -5 3.63102 6.42035   1
  -6   3   5 1.60125 10.8598   2
   6   3  -5 5.17700 7.27045   1
   6   3  -5 10.4318 11.9335   2
   5  -3  -5 49.5541 14.2419   1
  -5  -3   5 42.1682 12.5744   2
   5  -3  -5 40.6307 10.8264   3
   5   3  -5 48.9673 12.3408   2
   5   3  -5 34.6465 6.35218   1
  -5   3   5 75.7617 13.6618   1
  -5   3   5 48.2370 11.8575   2
   5   3  -5 46.3611 7.48259   1
   4  -3  -5 27.4410 9.63661   3
   4  -3  -5 40.3853 13.6718   1
  -4  -3   5 30.5431 9.65309   2
   4   3  -5 36.6686 11.6533   2
   4   3  -5 33.3571 6.07233   1
   4   3  -5 37.7246 5.58775   1
  -4   3   5 45.5730 12.7890   1
  -4   3   5 41.1559 11.1056   2
   3  -3  -5 17.4712 8.72499   1
  -3  -3   5 12.4542 7.72635   2
   3  -3  -5 25.7085 8.71630   3
   3   3  -5 5.68002 9.83435   2
   3   3  -5 15.8409 5.23239   1
  -3   3   5 10.2321 6.56231   2
   3   3  -5 22.7720 4.97135   1
  -3   3   5 6.74272 8.35938   1
   2  -3  -5 49.8312 12.2333   1
  -2  -3   5 64.7429 11.3190   2
   2  -3  -5 58.1942 8.64353   3
  -2   3   5 56.0642 12.9835   1
   2   3  -5 54.8655 6.15146   1
  -2   3   5 63.7868 11.1705   2
   2   3  -5 51.3427 11.3660   2
  -1  -3   5 18.0248 6.03587   1
  -1  -3   5 22.8369 9.89421   2
   1  -3  -5 19.9938 7.11133   3
   1  -3  -5 23.4798 9.91282   1
   1   3  -5 6.67700 8.92804   2
   1   3  -5 6.28489 4.78867   1
  -1   3   5 9.19229 9.02875   2
  -1   3   5 9.10547 7.86527   1
   0  -3  -5 9.66020 9.89602   1
   0  -3  -5 6.68087 7.58501   3
   0  -3   5 12.1990 6.23739   1
   0  -3   5 15.4534 9.77650   2
   0   3  -5 15.2466 9.08236   2
   0   3   5 10.0989 10.7114   1
   0   3   5 16.3949 8.84299   2
   0   3  -5 6.00463 5.26206   1
  -1  -3  -5 16.1627 7.94902   3
   1  -3   5 24.7178 8.02115   1
   1  -3   5 9.44356 9.94954   2
  -1   3  -5 28.1893 9.97546   2
  -1   3  -5 36.2550 6.53707   1
   1   3   5 32.0446 7.94429   2
  -1   3  -5 30.2054 6.56911   3
   1   3   5 5.80400 10.0886   1
   2  -3   5 27.8006 10.9635   2
   2  -3   5 22.2134 8.58980   1
  -2  -3  -5 31.4054 8.70261   3
  -2   3  -5 27.4255 7.30887   1
  -2   3  -5 36.8451 10.2475   2
   2   3   5 37.6127 9.73343   2
   2   3   5 48.4578 10.1221   1
   3  -3   5 16.7531 9.81379   1
   3  -3   5 1.87460 7.91408   2
  -3  -3  -5 3.00157 8.33445   3
   3   3   5 7.85938 8.98816   2
   3   3   5 29.3616 11.7158   1
  -3   3  -5 32.3988 8.75896   2
  -3   3  -5 11.3166 7.31931   1
   4  -3   5 12.5903 10.5765   1
  -4  -3  -5 -1.0367 8.90510   3
  -4   3  -5 15.3487 9.68041   2
   4   3   5 1.17762 11.5387   1
  -4   3  -5 -6.3111 7.39319   1
   4   3   5 0.57815 11.2162   1
   4   3   5 -10.662 7.50623   2
   5  -3   5 32.6635 12.5733   1
  -5  -3  -5 52.2400 10.0128   3
   5   3   5 65.1011 16.1426   1
  -5   3  -5 51.7236 11.5088   1
   5   3   5 58.3977 11.0947   2
   5   3   5 56.7606 14.6536   1
  -5   3  -5 67.7025 13.0870   2
  -6  -3  -5 5.52857 10.5195   3
   6  -3   5 -4.3569 12.5013   1
   6   3   5 19.6240 14.3487   1
  -6   3  -5 11.4114 10.3401   1
   6   3   5 3.16085 10.2824   2
  -6   3  -5 19.0819 11.6373   2
   6   3   5 5.21388 10.3448   1
   6   3   5 5.83465 10.7533   2
   7  -3   5 -4.3518 13.8450   1
  -7  -3  -5 1.47087 11.7010   3
  -7   3  -5 -16.349 13.2043   2
   7   3   5 2.49675 12.1346   2
   7   3   5 2.94578 9.98181   2
   7   3   5 -18.357 16.1412   1
  -7   3  -5 22.8650 13.5778   1
   7   3   5 18.1451 15.7381   1
  -8  -3  -5 -14.210 8.47469   3
   8  -3   5 -6.8785 17.0686   1
  -8   3  -5 3.15486 14.8109   1
  -8   3  -5 -18.027 13.0890   2
   8   3   5 12.0626 10.5383   2
   8   3   5 1.55237 11.7875   2
   8   3   5 -6.1002 16.6907   1
  -9  -3  -5 -26.042 12.7736   3
   9  -3   5 -29.950 19.2246   1
   9   3   5 -2.3911 10.3563   2
   9   3   5 -39.465 16.0454   1
  -9   3  -5 -37.152 15.9955   2
  -9   3  -5 3.03566 14.7806   2
   9   3   5 -0.7091 11.8849   2
  10  -3   5 19.3748 24.5074   1
 -10  -3  -5 15.1862 16.5198   3
  10   3   5 2.32898 21.2591   1
 -10   3  -5 -14.301 15.5782   2
  11  -3   5 51.6067 29.1665   1
 -11  -3  -5 3.50682 16.7847   3
  11   3   5 11.3378 20.1628   1
   9  -4  -5 23.9791 24.5612   1
  -9   4   5 36.1636 22.1459   2
   9   4  -5 79.7534 28.5375   2
   8  -4  -5 97.1021 20.2605   1
   8   4  -5 159.136 26.4076   2
  -8   4   5 139.399 21.6211   2
   8   4  -5 116.974 15.9119   1
   7  -4  -5 581.100 35.7424   1
   7  -4  -5 548.152 29.2514   3
   7   4  -5 541.881 42.0281   2
  -7   4   5 599.130 38.3355   2
   7   4  -5 571.865 27.4220   1
   6  -4  -5 407.220 32.6467   1
   6   4  -5 418.832 33.1460   2
   6   4  -5 412.451 23.9742   1
  -6   4   5 441.696 32.0978   2
   6   4  -5 411.720 21.6200   1
   5  -4  -5 102.520 20.2186   1
   5  -4  -5 83.5219 12.7273   3
   5   4  -5 75.7132 11.6052   1
   5   4  -5 79.9366 10.4889   1
   5   4  -5 97.3039 19.2554   2
  -5   4   5 99.0445 18.1259   2
   4  -4  -5 10.6616 11.0294   3
   4  -4  -5 -5.0579 16.1597   1
   4   4  -5 -17.225 15.4572   2
   4   4  -5 2.25907 7.61847   1
  -4   4   5 7.22052 12.7550   1
  -4   4   5 23.9841 14.5673   2
   4   4  -5 -4.8404 8.92411   1
   3  -4  -5 96.2699 12.1498   3
   3  -4  -5 98.2826 18.7761   1
   3   4  -5 120.590 17.4154   2
  -3   4   5 124.123 18.0899   2
  -3   4   5 95.6313 17.2593   1
   3   4  -5 140.148 13.7620   1
   3   4  -5 98.4013 11.4218   1
   2  -4  -5 181.466 18.9480   1
   2  -4  -5 189.764 15.3658   3
  -2   4   5 155.229 20.4439   1
   2   4  -5 167.613 18.4981   2
   2   4  -5 175.374 14.7239   1
  -2   4   5 157.781 18.1058   2
   1  -4  -5 488.511 30.6822   1
   1   4  -5 495.137 28.8591   2
  -1   4   5 448.347 29.8029   2
   1   4  -5 455.838 22.7942   1
  -1   4   5 528.358 31.3672   1
   0  -4  -5 406.488 20.6217   3
   0  -4   5 371.159 22.8520   1
   0  -4  -5 388.708 28.6710   1
   0   4   5 403.079 25.1762   2
   0   4  -5 378.324 21.0748   1
   0   4  -5 409.894 29.0470   2
   0   4   5 419.842 26.6843   1
   1  -4   5 726.389 34.9173   1
  -1  -4  -5 742.517 29.7430   3
   1   4   5 761.764 39.3130   2
  -1   4  -5 782.590 40.1260   2
  -1   4  -5 793.875 32.8756   1
   1   4   5 751.844 39.9516   1
   2  -4   5 49.7313 14.3981   1
  -2  -4  -5 71.8908 11.6546   3
  -2   4  -5 80.0674 16.4703   2
  -2   4  -5 79.9763 12.3694   1
   2   4   5 61.3446 14.1018   2
   2   4   5 85.0450 18.5557   1
   3  -4   5 15.1272 12.3510   1
  -3  -4  -5 5.88712 10.5357   3
  -3   4  -5 0.75352 11.4218   1
   3   4   5 -2.8841 10.7617   2
  -3   4  -5 5.73002 13.0860   2
   3   4   5 -11.386 16.6696   1
  -4  -4  -5 303.685 21.0519   3
   4  -4   5 324.882 28.4742   1
   4   4   5 289.043 25.2597   2
   4   4   5 365.150 28.9570   1
  -4   4  -5 341.036 28.9305   2
  -4   4  -5 281.057 22.3112   1
   4   4   5 323.686 31.1080   1
  -5  -4  -5 187.450 18.8040   3
   5  -4   5 210.454 23.3832   1
   5   4   5 191.540 24.3443   1
  -5   4  -5 195.866 23.1700   2
   5   4   5 184.071 25.3409   1
   5   4   5 167.215 20.1085   2
   5   4   5 164.834 21.4776   2
  -5   4  -5 174.034 19.5051   1
   6  -4   5 408.481 33.0556   1
  -6  -4  -5 347.068 24.6087   3
  -6   4  -5 328.020 28.1515   1
  -6   4  -5 381.316 32.3341   2
   6   4   5 352.274 33.7186   2
   6   4   5 343.147 31.3601   1
   6   4   5 394.497 28.3626   2
   7  -4   5 118.703 24.9664   1
  -7  -4  -5 105.854 18.4296   3
   7   4   5 110.174 21.4464   2
   7   4   5 106.433 21.4352   1
  -7   4  -5 90.0116 22.7167   2
   7   4   5 111.535 19.1303   2
  -8  -4  -5 84.0827 17.2548   3
   8  -4   5 95.0730 25.2707   1
  -8   4  -5 125.390 27.5708   2
  -8   4  -5 93.1443 21.4014   2
   8   4   5 76.9236 22.9350   2
   8   4   5 91.7118 19.6829   2
   8   4   5 87.2931 24.8222   1
   9  -4   5 51.6642 27.4079   1
  -9  -4  -5 44.4790 18.0004   3
   9   4   5 28.9455 26.3262   1
  -9   4  -5 48.4798 23.2317   2
   9   4   5 47.3686 19.0875   2
   6  -5  -5 35.1480 26.9481   1
  -6   5   5 81.2056 24.9220   2
   5  -5  -5 191.075 28.2401   1
  -5   5   5 182.735 26.6733   2
   5   5  -5 175.384 19.5320   1
   4  -5  -5 210.228 30.1665   1
  -4   5   5 236.207 27.6990   2
   4   5  -5 257.318 23.5843   1
   3  -5  -5 333.165 32.9481   1
   3   5  -5 240.707 21.3702   1
   3   5  -5 279.903 25.8151   1
  -3   5   5 236.851 27.3151   2
   2  -5  -5 112.831 25.4395   1
   2   5  -5 62.8082 16.3563   1
  -2   5   5 72.0259 18.7137   2
   1  -5  -5 63.1060 22.2461   1
   1  -5  -5 -7.7121 11.5037   3
   1   5  -5 -14.843 14.5006   1
  -1   5   5 9.46933 16.7339   2
   0  -5  -5 17.6083 12.1176   3
   0  -5   5 2.85862 15.9000   1
   0   5  -5 -12.922 14.7005   1
   0   5   5 9.61476 13.5198   2
   1  -5   5 8.47632 15.4291   1
  -1  -5  -5 17.0177 13.0810   3
  -1   5  -5 3.44682 15.6944   1
   1   5   5 33.1852 13.5588   2
  -2  -5  -5 464.379 26.5115   3
   2  -5   5 414.335 35.7778   1
  -2   5  -5 456.761 33.1286   1
   2   5   5 529.065 32.8592   2
  -3  -5  -5 295.631 23.2412   3
   3  -5   5 317.025 31.2297   1
  -3   5  -5 336.775 29.4308   1
   3   5   5 362.072 33.6496   2
   4  -5   5 115.339 25.6399   1
  -4  -5  -5 74.0603 16.8974   3
  -4   5  -5 49.1562 21.0594   1
   4   5   5 109.735 22.5158   2
   4   5   5 139.865 27.9526   1
  -5  -5  -5 19.2753 14.4635   3
   5  -5   5 49.7810 25.2858   1
   5   5   5 31.3677 25.0071   1
   5   5   5 45.5441 22.1464   2
   6  -5   5 -64.797 25.6189   1
  -6  -5  -5 19.2441 16.0431   3
   6   5   5 33.5182 25.1470   1
   6   5   5 -8.7343 20.8804   2
  12   0  -6 264.702 29.4192   1
 -11   0   6 295.683 25.7762   2
  11   0  -6 240.314 26.1615   1
  11   0  -6 244.223 25.9322   2
 -11   0   6 234.386 27.7770   1
 -10   0   6 84.9881 14.7910   2
  10   0  -6 66.1506 14.2137   2
  10   0  -6 65.3043 17.1693   1
 -10   0   6 96.2722 18.0071   1
  -9   0   6 41.1861 12.5700   2
   9   0  -6 46.2878 11.4090   2
  -9   0   6 34.3471 13.1284   1
   9   0  -6 31.8331 12.4914   1
  -8   0   6 310.027 23.4350   2
   8   0  -6 322.439 20.8608   1
  -8   0   6 329.848 21.3116   1
   8   0  -6 329.915 22.5735   2
  -7   0   6 1190.70 47.0439   1
   7   0  -6 1304.27 48.0747   1
  -7   0   6 1242.65 53.1013   2
   7   0  -6 1316.23 52.5511   2
   6   0  -6 1328.33 54.5193   2
  -6   0   6 1354.70 55.2530   2
  -6   0   6 1300.61 48.0606   1
   6   0  -6 1334.23 48.4336   1
   5   0  -6 2294.61 90.8028   2
   5   0  -6 2459.58 81.4004   1
  -5   0   6 2463.10 92.0266   2
  -5   0   6 2380.74 81.0658   1
   4   0  -6 214.112 11.7393   1
  -4   0   6 218.030 11.5660   1
   4   0  -6 183.580 15.5553   2
  -4   0   6 233.894 16.8932   2
  -3   0   6 459.294 18.2901   1
   3   0  -6 425.354 18.1009   1
   3   0  -6 432.422 23.1792   2
  -3   0   6 472.773 23.1602   2
  -2   0   6 310.545 13.5672   1
   2   0  -6 301.088 13.4443   1
  -2   0   6 308.542 17.6398   2
   2   0  -6 306.955 18.2064   2
   1   0  -6 251.803 16.1626   2
   1   0  -6 262.562 12.4149   3
  -1   0   6 230.927 11.5986   1
  -1   0   6 244.417 15.0075   2
   0   0   6 7232.27 238.489   1
   0   0  -6 7429.01 263.347   2
   0   0   6 7381.16 238.549   1
   0   0  -6 7330.01 213.930   3
   0   0   6 7571.16 263.670   2
   1   0   6 1220.02 43.3253   1
  -1   0  -6 1219.98 48.5626   2
  -1   0  -6 1204.55 39.8990   3
   1   0   6 1219.30 48.6986   2
  -2   0  -6 2198.41 66.2772   3
   2   0   6 2061.61 80.2523   2
  -2   0  -6 2183.43 80.5289   2
   2   0   6 2135.65 73.5078   1
   3   0   6 749.109 29.8358   1
   3   0   6 696.456 30.8018   2
  -3   0  -6 725.986 26.6129   3
  -3   0  -6 720.876 29.1749   1
  -3   0  -6 749.512 31.4067   2
  -4   0  -6 83.2195 8.90957   2
  -4   0  -6 69.5683 9.11042   1
   4   0   6 73.0976 8.56614   2
  -4   0  -6 74.4040 9.07868   3
   4   0   6 61.4456 9.89073   1
   5   0   6 839.684 34.0625   1
   5   0   6 871.612 33.5404   2
  -5   0  -6 794.848 33.5449   2
  -5   0  -6 813.130 33.8694   1
  -5   0  -6 771.073 29.8786   3
   6   0   6 425.229 19.7107   2
  -6   0  -6 455.367 20.1434   2
  -6   0  -6 413.676 22.9111   1
   6   0   6 448.905 23.8876   1
  -6   0  -6 411.203 20.5992   3
  -7   0  -6 678.008 27.4314   2
  -7   0  -6 688.840 28.4533   3
  -7   0  -6 657.844 30.8078   1
   7   0   6 729.116 33.3051   1
   7   0   6 687.020 27.2991   2
   8   0   6 636.077 30.9100   1
  -8   0  -6 573.931 31.0955   1
  -8   0  -6 609.029 22.7286   2
  -8   0  -6 668.832 28.3330   3
   9   0   6 990.773 44.2222   1
  -9   0  -6 871.600 40.8951   1
  -9   0  -6 899.250 37.8259   3
 -10   0  -6 65.2013 14.4971   3
  10   0   6 38.6558 15.8602   1
 -11   0  -6 58.4173 13.3181   3
  11   0   6 83.8800 18.7982   1
  12   0   6 54.9751 22.0283   1
 -12   0  -6 49.5462 16.2236   3
  12  -1  -6 20.0677 24.1364   1
 -12  -1   6 -40.061 28.3317   1
 -12   1   6 4.76431 19.8486   2
  12   1  -6 22.8127 20.8148   1
 -11  -1   6 100.251 23.9476   1
  11  -1  -6 114.981 18.5922   2
 -11  -1   6 103.580 16.7044   2
  11  -1  -6 150.736 23.4503   1
  11   1  -6 131.330 18.7805   2
 -11   1   6 61.5853 18.1729   2
  11   1  -6 121.318 21.0942   1
  10  -1  -6 90.3177 19.2156   1
  10  -1  -6 75.5991 15.7073   2
 -10  -1   6 75.9341 15.0759   2
 -10  -1   6 71.8054 18.7038   1
  10   1  -6 96.2695 15.9428   1
 -10   1   6 78.5333 17.9699   2
  10   1  -6 76.8753 15.6310   2
 -10   1   6 53.2626 18.4237   1
   9  -1  -6 365.290 26.1427   2
   9  -1  -6 422.103 26.4701   1
  -9  -1   6 357.976 24.4251   2
  -9  -1   6 339.935 25.6387   1
  -9   1   6 326.147 25.0005   2
   9   1  -6 381.720 23.3154   1
   9   1  -6 336.507 25.2295   2
  -9   1   6 358.024 26.1414   1
  -8  -1   6 39.0267 11.3642   1
  -8  -1   6 47.2462 11.1774   2
   8  -1  -6 50.2934 13.3219   1
   8  -1  -6 29.9396 11.0659   2
   8   1  -6 23.1744 9.34475   1
   8   1  -6 43.8913 13.7149   2
  -8   1   6 22.0119 12.4955   2
  -8   1   6 41.6166 11.7904   1
  -7  -1   6 151.563 15.8468   2
   7  -1  -6 142.235 14.8057   2
   7  -1  -6 111.726 14.4040   1
  -7  -1   6 133.917 12.8668   1
  -7   1   6 124.726 15.7761   2
   7   1  -6 131.949 12.3983   1
   7   1  -6 110.665 14.8197   2
  -7   1   6 125.969 13.8637   1
   6  -1  -6 5.82941 8.94777   1
  -6  -1   6 -2.7775 8.36007   2
  -6  -1   6 0.57869 6.31134   1
   6  -1  -6 3.90192 7.71817   2
  -6   1   6 -1.2344 7.77932   2
   6   1  -6 7.70423 8.11554   2
   6   1  -6 -3.3719 5.17480   1
  -6   1   6 -10.624 7.98150   1
   5  -1  -6 9.25498 7.19385   1
   5  -1  -6 13.7318 7.77151   2
  -5  -1   6 8.78028 4.68325   1
  -5  -1   6 22.1306 8.56384   2
  -5   1   6 10.2479 7.37558   2
   5   1  -6 11.5562 4.54913   1
   5   1  -6 13.6776 8.32916   2
  -5   1   6 7.27430 7.53508   1
   4  -1  -6 1060.15 43.4185   2
  -4  -1   6 1049.51 43.7377   2
  -4  -1   6 1018.48 34.7997   1
   4  -1  -6 1012.91 39.1459   1
   4   1  -6 1012.74 34.6445   1
   4   1  -6 968.320 42.9663   2
  -4   1   6 1036.75 42.7491   2
  -4   1   6 1017.95 39.1733   1
  -3  -1   6 233.400 9.61974   1
  -3  -1   6 266.707 17.7427   2
   3  -1  -6 284.050 15.7722   1
   3  -1  -6 303.797 17.6029   2
   3  -1  -6 273.630 14.7302   3
  -3   1   6 312.397 16.0036   1
  -3   1   6 314.353 16.7856   2
   3   1  -6 298.551 17.4074   2
  -2  -1   6 584.659 27.8636   2
   2  -1  -6 574.492 22.8954   3
   2  -1  -6 560.772 24.3327   1
   2  -1  -6 592.155 26.9980   2
   2   1  -6 555.967 26.3167   2
  -2   1   6 565.815 24.4691   1
  -2   1   6 623.250 27.4684   2
   1  -1  -6 55.7798 8.09894   1
  -1  -1   6 69.3755 8.84575   2
   1  -1  -6 75.0165 9.92643   2
  -1  -1   6 62.0485 3.25643   1
  -1  -1   6 62.8959 3.42394   1
   1  -1  -6 72.7573 7.84986   3
  -1   1   6 62.8857 8.46746   1
   1   1  -6 75.0422 9.39922   2
  -1   1   6 65.3023 8.22296   2
   0  -1  -6 600.235 22.9317   3
   0  -1  -6 599.441 27.8791   2
   0  -1   6 625.615 21.5277   1
   0  -1   6 633.456 27.7564   2
   0   1   6 590.043 26.7158   2
   0   1  -6 613.302 21.8846   3
   0   1  -6 583.114 27.1690   2
   0   1   6 588.527 25.6101   1
   1  -1   6 14.3427 3.79739   1
  -1  -1  -6 11.2781 5.08718   2
  -1  -1  -6 20.8075 4.60919   3
   1  -1   6 16.6471 7.01981   2
  -1   1  -6 8.50600 3.36381   1
   1   1   6 9.54711 6.22163   1
  -1   1  -6 8.26410 4.05191   2
  -1   1  -6 -6.5297 4.61078   3
   1   1   6 7.51541 6.05880   2
   2  -1   6 577.252 26.0353   2
  -2  -1  -6 568.409 25.5424   2
   2  -1   6 567.697 22.5034   1
  -2  -1  -6 571.860 22.4799   3
   2   1   6 552.341 25.2420   2
  -2   1  -6 547.279 25.4342   2
  -2   1  -6 541.926 22.1008   1
   2   1   6 531.526 25.1253   1
  -2   1  -6 565.882 20.9655   3
   3  -1   6 492.772 23.6947   2
  -3  -1  -6 496.993 20.5757   3
  -3  -1  -6 511.383 23.3349   2
   3  -1   6 497.642 21.7320   1
   3   1   6 486.112 23.9127   1
  -3   1  -6 489.126 21.2693   1
  -3   1  -6 508.503 23.4007   2
   3   1   6 499.116 23.3784   2
  -3   1  -6 520.725 19.6366   3
  -4  -1  -6 280.331 15.8512   2
   4  -1   6 273.590 16.3476   1
   4  -1   6 288.442 16.3952   2
  -4  -1  -6 279.249 14.8892   3
  -4   1  -6 302.359 16.1024   1
  -4   1  -6 294.586 16.1105   2
   4   1   6 280.931 16.3199   2
  -4   1  -6 293.943 14.3134   3
   4   1   6 289.659 18.6399   1
   5  -1   6 254.733 15.1979   2
   5  -1   6 246.936 16.5837   1
  -5  -1  -6 223.801 15.3324   3
  -5  -1  -6 233.493 13.8903   2
  -5   1  -6 222.433 13.0884   3
  -5   1  -6 243.583 15.8411   1
   5   1   6 189.158 14.1251   2
   5   1   6 230.568 18.3288   1
  -5   1  -6 237.156 14.3044   2
  -6  -1  -6 164.488 11.5312   2
  -6  -1  -6 157.592 12.7687   3
   6  -1   6 153.762 12.4036   2
   6  -1   6 188.837 16.7359   1
   6   1   6 167.475 17.1463   1
   6   1   6 168.646 12.4118   2
  -6   1  -6 179.910 13.4042   2
  -6   1  -6 156.765 13.6020   3
  -6   1  -6 205.547 15.6388   1
   7  -1   6 54.5511 8.49050   2
   7  -1   6 44.2646 12.5649   1
  -7  -1  -6 35.1434 10.7887   3
  -7  -1  -6 32.1188 12.4434   1
  -7   1  -6 46.9529 9.46401   1
   7   1   6 50.8791 10.8856   1
  -7   1  -6 49.0967 8.57324   2
   7   1   6 42.4524 6.79867   2
  -7   1  -6 55.0219 10.2385   3
  -8  -1  -6 13.2190 11.3039   3
  -8  -1  -6 18.0062 12.8288   1
   8  -1   6 4.45452 12.4212   1
   8   1   6 9.43434 12.5996   1
  -8   1  -6 5.11914 7.11372   2
   8   1   6 3.40487 2.51458   2
  -8   1  -6 1.24066 9.58208   3
  -8   1  -6 14.1333 11.5738   1
   9  -1   6 110.070 18.0774   1
  -9  -1  -6 125.899 19.9503   1
  -9  -1  -6 122.836 17.1819   3
  -9   1  -6 107.843 15.7264   1
  -9   1  -6 103.892 11.6693   2
  -9   1  -6 100.042 14.0882   3
   9   1   6 96.8403 17.4798   1
  10  -1   6 30.2024 17.2967   1
 -10  -1  -6 12.6011 11.2220   3
 -10   1  -6 -2.0658 12.2775   3
  10   1   6 6.24099 14.9043   1
 -11  -1  -6 168.520 19.3664   3
  11  -1   6 157.839 23.3958   1
 -11   1  -6 164.403 19.5371   3
  11   1   6 178.549 23.5674   1
 -12  -1  -6 43.9136 14.0788   3
  12  -1   6 109.706 24.7652   1
 -12   1  -6 63.0663 18.6966   3
  12   1   6 44.2787 21.5469   1
  12  -2  -6 82.2342 29.3018   1
  12   2  -6 46.2638 24.1165   1
 -11  -2   6 82.2949 18.5153   2
  11  -2  -6 72.0510 25.0158   1
 -11   2   6 67.1198 22.2994   2
  11   2  -6 38.7316 18.8712   1
 -10  -2   6 113.779 18.2589   2
  10  -2  -6 130.983 18.9988   1
 -10   2   6 101.033 20.4223   2
  10   2  -6 123.336 16.9714   1
  10   2  -6 80.5657 20.4219   2
   9  -2  -6 27.1148 18.1497   1
   9  -2  -6 8.90567 13.9728   2
  -9  -2   6 -8.8239 11.1132   2
  -9   2   6 30.0133 14.8496   2
  -9   2   6 26.6356 17.0125   1
   9   2  -6 27.3820 16.2483   2
   9   2  -6 24.0994 11.0301   1
   8  -2  -6 165.250 20.9871   1
   8  -2  -6 202.482 20.3512   2
  -8  -2   6 223.185 22.5105   2
  -8   2   6 205.809 20.3569   2
   8   2  -6 192.549 20.5781   2
  -8   2   6 203.656 19.1378   1
   8   2  -6 227.093 16.0810   1
   7  -2  -6 80.5100 15.3728   1
   7  -2  -6 99.6554 14.7426   2
  -7  -2   6 84.7543 13.7472   2
  -7   2   6 77.6384 14.4476   1
   7   2  -6 76.9882 13.5543   2
   7   2  -6 76.6139 8.88270   1
  -7   2   6 74.5902 14.4242   2
  -6  -2   6 122.237 14.4593   2
   6  -2  -6 146.811 16.1238   2
   6  -2  -6 137.152 14.8679   1
  -6   2   6 151.648 16.5139   2
   6   2  -6 125.295 9.29469   1
  -6   2   6 144.121 14.7419   1
   6   2  -6 120.142 15.2910   2
   5  -2  -6 514.229 27.7123   2
  -5  -2   6 459.826 26.5214   2
   5  -2  -6 492.367 22.6668   3
   5  -2  -6 466.232 24.8429   1
   5   2  -6 485.487 17.6438   1
  -5   2   6 538.130 27.1571   2
  -5   2   6 494.240 26.5162   1
   5   2  -6 532.551 26.7865   2
   5   2  -6 460.727 17.9084   1
  -4  -2   6 156.676 16.1825   2
   4  -2  -6 133.660 14.9997   1
   4  -2  -6 171.669 16.0956   2
   4  -2  -6 152.848 13.7372   3
  -4   2   6 155.829 15.6638   1
   4   2  -6 159.789 15.1802   2
  -4   2   6 146.559 15.1318   2
   3  -2  -6 39.6805 7.97242   2
  -3  -2   6 23.5236 9.00059   2
   3  -2  -6 34.7093 8.76302   3
   3  -2  -6 27.2847 9.81364   1
  -3   2   6 33.0021 8.97129   2
  -3   2   6 36.5232 9.84231   1
   3   2  -6 23.1838 8.43616   2
   2  -2  -6 33.3173 9.09474   1
   2  -2  -6 30.4171 7.85254   3
  -2  -2   6 42.8626 9.60118   2
   2  -2  -6 48.0953 8.40071   2
  -2   2   6 32.3198 7.51481   2
   2   2  -6 29.2035 6.72714   2
  -2   2   6 37.4367 9.22575   1
  -1  -2   6 105.306 13.0408   2
   1  -2  -6 125.677 11.2595   3
   1  -2  -6 114.641 12.6049   1
   1  -2  -6 118.658 11.3399   2
   1   2  -6 103.171 4.29620   1
   1   2  -6 114.112 10.8363   2
  -1   2   6 119.616 12.3090   2
  -1   2   6 88.9160 10.9156   1
   0  -2  -6 369.235 16.4435   3
   0  -2  -6 295.037 19.7215   2
   0  -2  -6 352.294 20.4145   1
   0  -2   6 375.491 14.4062   1
   0  -2   6 366.077 20.1598   2
   0   2   6 273.420 19.7920   1
   0   2  -6 352.098 19.3674   2
   0   2  -6 353.362 13.6754   1
   0   2  -6 368.442 15.7726   3
   0   2   6 360.394 19.1476   2
   1  -2   6 1605.03 54.3286   1
  -1  -2  -6 1614.67 51.8635   3
   1  -2   6 1595.53 63.4450   2
  -1  -2  -6 1570.73 62.4001   2
  -1   2  -6 1404.52 61.7077   2
   1   2   6 1708.06 62.6795   2
   1   2   6 1525.22 59.3890   1
  -1   2  -6 1629.66 53.8105   1
  -1   2  -6 1604.59 49.4410   3
  -2  -2  -6 5.80878 5.83032   3
  -2  -2  -6 2.81139 6.17651   2
   2  -2   6 7.95364 5.87998   2
   2  -2   6 -4.5064 5.29719   1
  -2   2  -6 -2.1398 5.44010   3
   2   2   6 19.8838 7.81177   1
  -2   2  -6 3.39322 4.47291   1
   2   2   6 5.36025 6.58281   2
  -2   2  -6 3.98367 7.23344   2
   3  -2   6 108.303 10.9872   1
   3  -2   6 89.6048 11.5884   2
  -3  -2  -6 91.2696 11.2610   3
  -3  -2  -6 83.3158 10.5976   2
   3   2   6 106.698 11.5044   2
   3   2   6 80.4025 12.8038   1
  -3   2  -6 92.6118 9.53370   1
   3   2   6 105.543 12.3469   1
  -3   2  -6 104.876 8.85566   3
  -3   2  -6 79.9782 11.1061   2
   4  -2   6 15.8169 8.03539   1
   4  -2   6 7.66739 7.64797   2
  -4  -2  -6 9.94328 7.57978   2
  -4  -2  -6 10.5227 7.91370   3
   4   2   6 17.8721 10.4788   1
  -4   2  -6 0.09910 7.86278   2
  -4   2  -6 23.7440 7.74704   1
  -4   2  -6 19.8993 6.65640   3
   4   2   6 15.2213 7.19931   2
   4   2   6 23.2907 7.80854   1
   5  -2   6 13.4142 9.14631   1
  -5  -2  -6 29.5080 9.49488   3
   5  -2   6 31.4783 9.32016   2
  -5   2  -6 37.0538 7.59071   3
  -5   2  -6 22.2709 8.82820   1
   5   2   6 17.0977 10.6552   1
   5   2   6 22.3051 7.00755   2
  -5   2  -6 16.9130 8.36569   2
  -6  -2  -6 285.866 19.1876   3
   6  -2   6 290.892 21.4439   1
   6  -2   6 239.253 18.4512   2
   6   2   6 290.012 17.4166   2
  -6   2  -6 262.177 15.8077   3
   6   2   6 258.337 21.8766   1
  -6   2  -6 276.274 18.4388   2
  -6   2  -6 300.900 20.0769   1
  -7  -2  -6 101.813 14.7864   3
   7  -2   6 130.728 17.4272   1
  -7   2  -6 150.671 12.6562   3
   7   2   6 147.082 13.6224   2
  -7   2  -6 121.224 14.1554   2
   7   2   6 124.799 18.5147   1
  -7   2  -6 133.020 16.6015   1
  -8  -2  -6 415.982 23.5200   3
   8  -2   6 418.366 26.7572   1
   8   2   6 431.462 21.5672   2
   8   2   6 391.424 21.3797   2
  -8   2  -6 478.607 25.6141   2
   8   2   6 419.101 29.7566   1
  -8   2  -6 465.025 21.9018   3
  -8   2  -6 391.874 24.7445   1
  -9  -2  -6 -6.3230 12.0393   3
   9  -2   6 19.3952 17.0745   1
   9   2   6 5.63117 5.33947   2
  -9   2  -6 3.10440 11.4821   3
  -9   2  -6 14.0676 11.9973   1
   9   2   6 4.73819 15.9330   1
   9   2   6 3.16650 4.46723   2
  -9   2  -6 22.2592 11.1182   2
  10  -2   6 45.6247 16.0000   1
 -10  -2  -6 50.4726 15.2196   3
  10   2   6 22.9703 15.7816   1
 -10   2  -6 47.2992 13.8579   3
 -10   2  -6 22.8361 12.7189   2
 -10   2  -6 25.5579 11.5544   2
 -11  -2  -6 23.4755 12.8256   3
  11  -2   6 58.6241 23.7187   1
 -11   2  -6 23.6770 16.4660   3
  11   2   6 12.2790 19.7142   1
  12  -2   6 29.9972 25.9113   1
 -12  -2  -6 25.2735 14.3197   3
 -12   2  -6 2.03750 20.7008   3
  12   2   6 9.27575 24.2440   1
  11  -3  -6 132.841 29.4272   1
 -11   3   6 149.765 27.3376   2
 -10  -3   6 284.128 30.0394   2
  10  -3  -6 373.377 36.1380   1
 -10   3   6 359.364 34.7960   2
  10   3  -6 394.514 39.5516   2
  10   3  -6 411.881 28.0328   1
   9  -3  -6 292.247 25.5784   3
  -9  -3   6 359.264 30.9182   2
   9  -3  -6 370.181 30.3974   1
  -9   3   6 389.744 31.8646   2
   9   3  -6 392.757 35.7182   2
   9   3  -6 398.378 23.8038   1
   8  -3  -6 487.046 28.5311   3
  -8  -3   6 576.720 36.3122   2
   8  -3  -6 527.154 31.7077   1
  -8   3   6 500.928 33.3152   2
   8   3  -6 528.894 35.0184   2
   8   3  -6 496.818 25.5047   1
   8   3  -6 554.408 24.7294   1
   7  -3  -6 76.2682 15.2303   1
  -7  -3   6 112.771 17.6566   2
   7  -3  -6 121.209 15.6366   3
  -7   3   6 67.6949 18.3537   1
   7   3  -6 116.470 11.9157   1
   7   3  -6 141.281 18.8651   2
   7   3  -6 107.236 10.6323   1
  -7   3   6 107.363 18.0298   2
  -6  -3   6 0.18384 11.9141   2
   6  -3  -6 -12.705 14.3344   1
   6  -3  -6 4.11752 11.3921   3
  -6   3   6 -6.0857 14.0595   1
   6   3  -6 37.9528 13.6704   2
  -6   3   6 -1.1233 8.85554   2
   6   3  -6 12.1336 6.53276   1
   6   3  -6 9.58060 5.51510   1
   5  -3  -6 135.697 16.8191   1
  -5  -3   6 124.586 17.0568   2
   5  -3  -6 139.442 14.8535   3
  -5   3   6 185.160 19.6916   2
   5   3  -6 141.397 7.85801   1
  -5   3   6 166.914 18.8146   1
   5   3  -6 172.955 18.1582   2
   5   3  -6 138.434 8.73164   1
   4  -3  -6 442.984 22.7838   3
  -4  -3   6 474.113 29.0361   2
   4  -3  -6 434.886 27.6208   1
   4   3  -6 457.334 16.2289   1
   4   3  -6 457.399 16.4385   1
   4   3  -6 499.142 28.4026   2
  -4   3   6 481.538 27.4442   1
  -4   3   6 481.971 28.6313   2
   3  -3  -6 1035.12 45.8626   2
   3  -3  -6 1017.72 45.0869   1
  -3  -3   6 1008.68 46.1039   2
   3  -3  -6 961.040 37.3171   3
  -3   3   6 1056.30 44.4382   1
   3   3  -6 1018.12 33.8576   1
   3   3  -6 1013.37 33.8477   1
   3   3  -6 1028.49 46.3191   2
  -3   3   6 1082.06 46.8814   2
   2  -3  -6 982.518 44.0344   2
   2  -3  -6 825.548 34.2447   3
   2  -3  -6 1030.59 43.1646   1
  -2  -3   6 988.252 45.3184   2
  -2   3   6 936.492 43.0882   2
  -2   3   6 1000.29 41.7496   1
   2   3  -6 982.091 32.8046   1
   2   3  -6 985.200 43.5170   2
   2   3  -6 979.561 33.1034   1
   1  -3  -6 1950.32 73.2024   1
   1  -3  -6 1987.61 63.0168   3
  -1  -3   6 1979.22 79.0234   2
   1   3  -6 1948.72 77.7583   2
  -1   3   6 1918.72 77.6748   2
   1   3  -6 1931.53 64.7412   1
  -1   3   6 1948.94 73.7250   1
   0  -3  -6 18.4065 11.9024   1
   0  -3   6 22.0527 11.0968   2
   0  -3  -6 26.4989 9.13312   3
   0  -3   6 9.81712 6.55640   1
   0   3  -6 12.4455 7.69847   3
   0   3   6 9.47652 7.33441   2
   0   3  -6 19.1389 8.02800   2
   0   3  -6 14.0934 5.38207   1
   0   3   6 23.3586 9.36699   1
   1  -3   6 -0.2126 7.16094   1
  -1  -3  -6 20.7729 9.12004   3
   1  -3   6 3.65516 9.98137   2
   1   3   6 4.59428 6.67326   2
  -1   3  -6 -14.828 9.15660   2
  -1   3  -6 0.33255 7.21762   3
   1   3   6 16.5662 9.64446   1
  -1   3  -6 2.99640 5.84027   1
   2  -3   6 290.413 21.9217   2
   2  -3   6 232.865 17.0256   1
  -2  -3  -6 225.498 16.3880   3
  -2   3  -6 222.497 17.9549   2
  -2   3  -6 215.684 12.1728   3
   2   3   6 254.889 19.4080   2
  -2   3  -6 231.077 14.6322   1
   2   3   6 225.019 18.5272   1
   3  -3   6 687.592 30.6262   1
   3  -3   6 642.441 32.6427   2
  -3  -3  -6 625.352 27.6391   3
  -3   3  -6 631.987 32.1279   2
   3   3   6 623.086 33.4275   1
  -3   3  -6 650.471 28.1329   1
   3   3   6 653.953 32.1759   2
  -3   3  -6 622.984 21.1003   3
   4  -3   6 1138.46 44.8188   1
   4  -3   6 1063.95 48.9614   2
  -4  -3  -6 1057.17 39.7726   3
   4   3   6 1110.63 47.2241   2
   4   3   6 1035.06 46.3919   1
  -4   3  -6 1103.36 42.7701   1
  -4   3  -6 1071.69 48.3036   2
   4   3   6 1064.16 47.7165   1
   5  -3   6 548.805 29.6061   1
  -5  -3  -6 537.907 26.9168   3
   5   3   6 520.103 29.1653   1
   5   3   6 521.925 28.1711   2
  -5   3  -6 540.255 27.5038   1
   5   3   6 470.537 28.8279   1
  -5   3  -6 539.482 30.7361   2
  -6  -3  -6 185.276 18.5424   3
   6  -3   6 182.985 21.3027   1
   6   3   6 206.855 21.5015   1
  -6   3  -6 195.653 19.8009   2
  -6   3  -6 168.986 18.1038   1
   6   3   6 202.984 23.0364   1
   6   3   6 236.920 18.4301   2
   7  -3   6 82.6854 17.6495   1
  -7  -3  -6 45.3397 14.4277   3
   7   3   6 72.4580 14.3745   2
  -7   3  -6 68.3375 16.8150   1
   7   3   6 71.8651 12.5442   2
   7   3   6 87.3857 18.8386   1
  -7   3  -6 59.3852 16.5192   2
   7   3   6 85.7507 19.5358   1
  -8  -3  -6 -13.972 13.8196   3
   8  -3   6 -8.7331 18.2659   1
   8   3   6 3.44779 13.0343   2
   8   3   6 -21.726 16.2295   1
   8   3   6 12.4755 11.2837   2
  -8   3  -6 -5.5970 15.1919   2
  -8   3  -6 23.9361 16.2487   1
  -9  -3  -6 261.021 25.7951   3
   9  -3   6 223.027 29.9476   1
   9   3   6 277.294 29.7319   1
  -9   3  -6 290.605 30.3122   2
  10  -3   6 357.706 37.5070   1
 -10  -3  -6 347.005 29.0026   3
  10   3   6 412.701 37.5627   1
   9  -4  -6 18.5769 27.3374   1
  -9   4   6 37.5417 24.1183   2
   8  -4  -6 95.7461 26.4104   1
   8  -4  -6 59.2684 18.6341   3
  -8   4   6 112.805 23.7868   2
   7  -4  -6 1.09458 15.7672   3
   7  -4  -6 46.1102 20.9972   1
   7   4  -6 31.7892 22.5571   2
   7   4  -6 15.0860 8.42946   1
  -7   4   6 16.9186 17.9518   2
   6  -4  -6 134.235 24.1395   1
  -6  -4   6 183.946 23.8341   2
   6  -4  -6 190.952 18.8325   3
  -6   4   6 197.729 22.9864   2
   6   4  -6 167.282 15.1527   1
   6   4  -6 173.568 12.8845   1
   6   4  -6 228.946 25.8040   2
   5  -4  -6 143.879 15.9348   3
   5  -4  -6 165.347 22.9042   1
  -5  -4   6 145.907 22.5835   2
  -5   4   6 151.189 20.8962   2
   5   4  -6 219.600 24.3923   2
   5   4  -6 160.966 13.1389   1
   4  -4  -6 30.2271 12.1104   3
  -4  -4   6 24.7269 12.7662   2
   4  -4  -6 28.3314 13.1121   1
   4   4  -6 42.6725 18.4016   2
   4   4  -6 27.8056 6.83150   1
   4   4  -6 32.0914 7.69493   1
  -4   4   6 69.2680 15.9582   2
  -3  -4   6 -2.1281 10.8505   2
   3  -4  -6 9.12643 11.2159   3
   3  -4  -6 1.64880 11.1546   1
   3   4  -6 -8.9742 6.41373   1
  -3   4   6 1.03883 12.3859   2
  -3   4   6 -25.425 16.4530   1
   3   4  -6 9.85702 6.51493   1
   3   4  -6 -12.797 14.8392   2
   2  -4  -6 68.6139 12.7712   3
  -2  -4   6 58.9825 13.1753   2
   2  -4  -6 70.0533 17.0336   1
   2   4  -6 50.3568 15.2670   2
  -2   4   6 35.8255 13.2942   1
   2   4  -6 67.7143 8.99885   1
  -2   4   6 66.7880 14.5705   2
   1  -4  -6 5.56038 14.5951   1
  -1  -4   6 29.5911 15.0558   2
   1  -4  -6 15.7172 10.0020   3
  -1   4   6 -5.2810 11.1699   2
   1   4  -6 9.06431 7.86504   1
  -1   4   6 32.3907 12.0907   1
   1   4  -6 24.5453 13.7715   2
   0  -4   6 43.4666 12.6474   2
   0  -4   6 70.4964 12.4684   1
   0  -4  -6 66.3588 12.5087   3
   0   4  -6 49.1922 16.1415   2
   0   4   6 60.2868 17.3172   1
   0   4  -6 73.5467 11.2473   3
   0   4  -6 67.3616 10.1719   1
   0   4   6 66.7464 15.5502   2
   1  -4   6 580.082 29.5393   1
  -1  -4  -6 584.586 26.4282   3
   1   4   6 643.968 33.5408   1
   1   4   6 572.619 34.0422   2
  -1   4  -6 581.729 32.7557   2
  -1   4  -6 597.092 27.1882   1
   2  -4   6 27.7250 13.0086   1
  -2  -4  -6 29.7421 10.5353   3
   2   4   6 18.0020 17.7175   1
   2   4   6 15.6637 13.4580   2
  -2   4  -6 33.5785 15.1352   2
  -2   4  -6 26.8643 10.9672   1
   3  -4   6 66.0165 16.5121   1
  -3  -4  -6 50.4567 12.5466   3
  -3   4  -6 48.0927 13.0863   1
   3   4   6 48.2196 14.3225   2
  -3   4  -6 79.6341 18.3408   2
   3   4   6 86.3046 19.9449   1
   4  -4   6 15.8918 15.5912   1
  -4  -4  -6 26.1034 12.0330   3
   4   4   6 -6.4810 12.7246   2
   4   4   6 20.1299 17.5261   1
  -4   4  -6 4.69015 15.2251   2
   4   4   6 52.9109 20.8105   1
  -4   4  -6 -11.664 12.0976   1
  -5  -4  -6 3.37507 12.3787   3
   5  -4   6 3.56821 16.8191   1
  -5   4  -6 -7.1228 14.5559   1
   5   4   6 -12.950 16.8574   1
  -5   4  -6 14.4591 16.3047   2
   5   4   6 16.2403 14.3796   2
   6  -4   6 50.0509 21.7286   1
  -6  -4  -6 12.4184 14.5721   3
   6   4   6 21.9022 18.1308   1
  -6   4  -6 -11.105 19.9686   2
  -6   4  -6 48.0240 18.1051   1
   6   4   6 29.2051 15.4302   2
   6   4   6 20.4293 19.7938   2
   7  -4   6 122.351 24.8585   1
  -7  -4  -6 97.7599 18.4805   3
   7   4   6 129.655 20.5980   1
   7   4   6 130.515 20.2105   2
  -7   4  -6 78.7629 25.1758   2
   7   4   6 53.9702 21.8829   2
   8  -4   6 85.2462 26.1482   1
  -8  -4  -6 26.0138 16.6152   3
   8   4   6 67.6590 19.9536   2
   8   4   6 20.8839 24.1159   1
  -9  -4  -6 10.8785 17.6415   3
   9  -4   6 47.8605 31.7547   1
   9   4   6 -14.782 25.9099   1
  -9   4  -6 -7.8936 21.2334   2
   6  -5  -6 5.49088 24.4779   1
  -6   5   6 5.06131 22.7509   2
   5  -5  -6 -27.794 24.6654   1
  -5   5   6 16.8065 15.3144   2
   4  -5  -6 20.1187 22.3016   1
  -4   5   6 17.1597 18.2641   2
   3  -5  -6 102.804 24.2926   1
  -3   5   6 55.3719 19.2986   2
   3   5  -6 49.3188 13.1547   1
   2  -5  -6 112.335 15.8579   3
   2  -5  -6 86.1262 24.6139   1
   2   5  -6 72.5074 15.8201   1
  -2   5   6 82.7391 18.2489   2
   1  -5  -6 54.4910 14.3010   3
   1  -5  -6 52.9630 23.5233   1
   1   5  -6 66.0128 15.2909   1
  -1   5   6 76.0324 19.5163   2
   0  -5  -6 36.2718 13.1771   3
   0   5   6 37.8274 16.8234   2
   0   5  -6 29.9945 15.6041   1
   1  -5   6 47.4980 18.5481   1
  -1  -5  -6 31.8752 13.8399   3
  -1   5  -6 53.9439 15.9604   1
   1   5   6 44.2042 15.2526   2
  -2  -5  -6 94.9542 16.8353   3
   2  -5   6 53.3989 22.2372   1
  -2   5  -6 80.4112 19.6207   1
   2   5   6 117.764 21.4475   2
  -3  -5  -6 0.07573 12.6173   3
   3  -5   6 -18.959 21.3087   1
   3   5   6 -23.663 18.3897   2
  -3   5  -6 7.54392 17.4669   1
   4  -5   6 107.965 26.6949   1
  -4  -5  -6 129.505 19.6431   3
  -4   5  -6 73.2025 23.8494   1
   4   5   6 111.873 26.7955   1
   4   5   6 91.3220 21.8316   2
   5  -5   6 2.64652 26.7143   1
  -5  -5  -6 28.0882 16.5977   3
   5   5   6 7.78151 21.0549   2
   5   5   6 56.6103 27.8056   1
   6  -5   6 -12.738 28.7901   1
  -6  -5  -6 39.7260 18.3903   3
   6   5   6 37.9718 25.4042   1
   6   5   6 43.9525 24.0866   2
  12   0  -7 19.8255 24.9474   1
 -12   0   7 8.72301 21.8048   2
 -11   0   7 21.3849 17.2644   2
 -11   0   7 -5.3147 21.1725   1
  11   0  -7 21.5710 18.5424   1
  11   0  -7 12.7081 16.7511   2
  10   0  -7 31.5790 16.2379   1
  10   0  -7 -3.3005 14.6269   2
 -10   0   7 12.0513 15.9686   1
 -10   0   7 -17.440 14.0075   2
  -9   0   7 -10.921 12.8763   2
  -9   0   7 5.64024 12.3405   1
   9   0  -7 28.8210 11.3697   1
   9   0  -7 7.51660 11.7518   2
  -8   0   7 -1.2390 10.2862   1
   8   0  -7 14.1984 10.9002   1
   8   0  -7 -3.8816 11.6791   2
  -8   0   7 -18.693 12.1340   2
   7   0  -7 -19.686 8.79363   2
  -7   0   7 -6.4814 10.4551   2
   7   0  -7 -16.997 7.32176   1
  -7   0   7 4.70679 8.01204   1
   6   0  -7 -10.327 8.80132   2
   6   0  -7 10.3393 7.73995   1
  -6   0   7 -1.1182 7.20569   1
  -6   0   7 -13.874 7.57525   2
   5   0  -7 -7.1300 6.13182   1
  -5   0   7 -3.6050 7.77166   2
   5   0  -7 -5.7564 5.93130   2
  -5   0   7 -5.5588 5.93356   1
   4   0  -7 -1.7859 8.04872   2
   4   0  -7 -6.2618 4.79298   1
  -4   0   7 -2.9770 4.35078   1
  -4   0   7 -0.7979 8.03498   2
  -3   0   7 7.81896 4.63677   1
   3   0  -7 -1.4172 5.43171   2
  -3   0   7 -8.6424 4.97421   2
   3   0  -7 -1.0684 4.42187   1
  -2   0   7 -0.4256 6.96932   2
  -2   0   7 -0.8940 4.41277   1
   2   0  -7 2.14302 4.14795   1
   2   0  -7 0.09215 5.04991   2
   2   0  -7 8.91174 6.17221   3
  -1   0   7 0.34966 3.84578   1
   1   0  -7 -7.0354 6.66505   2
   1   0  -7 3.54885 6.55033   3
  -1   0   7 2.16403 5.23258   2
   0   0   7 0.46856 6.69016   2
   0   0   7 0.14513 4.73549   1
   0   0  -7 -2.1886 5.74584   3
   0   0  -7 -9.6484 5.86604   2
   0   0   7 6.57174 5.20743   1
   1   0   7 0.61007 6.60938   2
  -1   0  -7 -8.0212 6.15480   2
   1   0   7 8.90504 5.81327   1
  -1   0  -7 4.43370 6.47374   3
   2   0   7 0.02327 5.20219   1
  -2   0  -7 5.72788 5.84687   3
   2   0   7 -10.265 5.18742   2
  -2   0  -7 -8.2322 4.45128   2
   3   0   7 4.69447 5.90961   2
  -3   0  -7 -1.6529 6.75003   2
  -3   0  -7 -3.7420 6.53800   3
   3   0   7 1.57798 6.57296   1
  -4   0  -7 6.80987 5.56890   3
   4   0   7 1.65144 7.30808   1
  -4   0  -7 11.3631 7.25298   2
   4   0   7 2.36447 6.12777   2
  -4   0  -7 5.72820 6.36125   1
  -5   0  -7 5.53577 5.99516   3
  -5   0  -7 -2.6959 7.05385   2
  -5   0  -7 7.45805 7.36581   1
   5   0   7 -1.3456 6.31652   2
   5   0   7 -18.224 7.90349   1
   6   0   7 7.43653 6.37626   2
  -6   0  -7 8.88241 8.48391   3
   6   0   7 7.15250 9.43367   1
  -6   0  -7 5.18482 9.12764   1
  -6   0  -7 -13.075 6.24479   2
   7   0   7 -11.408 10.5328   1
  -7   0  -7 -17.002 9.49581   1
  -7   0  -7 7.76251 7.21429   3
   7   0   7 0.21015 5.74622   2
  -7   0  -7 4.14139 6.37263   2
  -8   0  -7 -10.668 12.3990   1
   8   0   7 -5.5081 4.57682   2
  -8   0  -7 -0.9043 7.12971   3
   8   0   7 0.81910 12.1126   1
  -8   0  -7 2.94932 5.17576   2
   9   0   7 8.45099 10.9702   1
  -9   0  -7 -19.428 13.3430   1
  -9   0  -7 -10.087 10.8877   3
 -10   0  -7 2.13218 12.7332   3
  10   0   7 -2.7769 16.3683   1
 -11   0  -7 10.6239 16.0958   3
  11   0   7 36.4550 19.2180   1
 -12   0  -7 -6.2275 17.0662   3
  12   0   7 61.8909 23.5404   1
  12  -1  -7 68.5457 26.2915   1
 -12   1   7 -2.9594 22.5488   2
  12   1  -7 29.4744 20.8813   1
  11  -1  -7 15.3706 21.2696   1
 -11  -1   7 15.5241 16.3787   2
 -11  -1   7 10.2774 22.8482   1
  11  -1  -7 4.87263 19.2540   2
  11   1  -7 -12.618 17.9494   2
 -11   1   7 -18.064 18.0711   2
  11   1  -7 8.73208 18.2183   1
  10  -1  -7 279.759 27.8280   1
  10  -1  -7 291.530 26.8591   2
 -10  -1   7 297.177 28.0343   1
 -10  -1   7 303.641 26.4874   2
 -10   1   7 294.766 27.3895   2
 -10   1   7 247.411 25.7444   1
  10   1  -7 220.707 23.5319   2
  10   1  -7 275.035 24.9023   1
  -9  -1   7 360.761 25.1850   2
  -9  -1   7 328.742 25.2923   1
   9  -1  -7 340.673 26.4905   2
   9  -1  -7 350.983 27.3010   1
   9   1  -7 313.155 27.7748   2
   9   1  -7 332.188 22.4321   1
  -9   1   7 341.630 26.8106   2
  -9   1   7 323.931 28.2348   1
   8  -1  -7 502.819 29.1748   2
   8  -1  -7 475.802 28.3973   1
  -8  -1   7 520.712 29.4584   2
  -8  -1   7 480.213 26.3946   1
   8   1  -7 515.392 31.0832   2
  -8   1   7 493.004 30.2087   2
   8   1  -7 500.306 24.6295   1
  -8   1   7 512.959 28.5383   1
   7  -1  -7 1011.47 42.4297   1
  -7  -1   7 1060.85 46.0325   2
  -7  -1   7 953.285 39.0699   1
   7  -1  -7 1070.66 46.1909   2
  -7   1   7 1057.64 42.6289   1
   7   1  -7 1013.72 47.4197   2
  -7   1   7 908.459 45.7734   2
   7   1  -7 1043.07 38.3986   1
   6  -1  -7 176.619 16.9942   2
  -6  -1   7 169.662 12.6107   1
   6  -1  -7 159.311 15.5048   1
  -6  -1   7 176.872 18.1861   2
  -6   1   7 165.029 15.6162   1
  -6   1   7 139.965 15.7046   2
   6   1  -7 183.061 18.1225   2
   6   1  -7 167.763 11.4967   1
   5  -1  -7 110.592 12.2646   1
   5  -1  -7 92.0785 12.8048   2
  -5  -1   7 117.605 14.2595   2
  -5  -1   7 89.8309 8.39346   1
   5   1  -7 87.9485 7.79615   1
  -5   1   7 93.2111 13.3486   2
  -5   1   7 94.3657 11.5532   1
   5   1  -7 84.7838 12.9260   2
   4  -1  -7 159.729 15.4515   2
  -4  -1   7 146.278 13.6334   2
   4  -1  -7 167.277 13.3543   1
  -4  -1   7 155.821 7.59447   1
   4   1  -7 127.758 14.5784   2
   4   1  -7 119.365 7.14827   1
  -4   1   7 145.516 13.0520   1
  -4   1   7 155.789 15.0782   2
  -3  -1   7 433.537 24.2691   2
   3  -1  -7 438.435 23.3682   2
   3  -1  -7 393.775 18.3247   3
   3  -1  -7 427.179 20.3316   1
  -3   1   7 413.061 20.3613   1
   3   1  -7 341.197 21.5376   2
  -3   1   7 424.305 22.0047   2
   2  -1  -7 2479.77 85.1249   1
   2  -1  -7 2613.09 94.8752   2
  -2  -1   7 2480.47 94.8447   2
   2  -1  -7 2468.01 77.2732   3
   2   1  -7 2332.68 93.5172   2
  -2   1   7 2477.12 94.0193   2
  -2   1   7 2515.61 85.3632   1
  -1  -1   7 1790.94 60.9094   1
   1  -1  -7 1912.05 66.0299   1
   1  -1  -7 1950.58 73.6124   2
   1  -1  -7 1885.63 60.1892   3
  -1  -1   7 1884.67 60.9096   1
  -1  -1   7 1904.51 73.4885   2
   1   1  -7 1853.98 72.6405   2
  -1   1   7 1893.26 72.5773   2
   1   1  -7 1851.72 58.8488   3
  -1   1   7 1808.59 65.8845   1
   0  -1   7 538.364 20.1977   1
   0  -1   7 545.607 26.5523   2
   0  -1  -7 524.818 22.0186   3
   0  -1  -7 550.072 27.1596   2
   0   1  -7 547.856 21.7493   3
   0   1  -7 530.479 25.6226   2
   0   1   7 561.208 26.6389   2
   0   1   7 567.756 24.9436   1
   1  -1   7 210.053 16.0376   2
  -1  -1  -7 222.998 14.5864   2
   1  -1   7 218.606 11.5071   1
  -1  -1  -7 187.682 13.1967   3
   1   1   7 178.604 14.5121   1
  -1   1  -7 205.988 10.9216   1
   1   1   7 222.408 14.0486   2
  -1   1  -7 204.708 12.4744   3
  -1   1  -7 214.072 15.0651   2
   2  -1   7 42.5546 8.85083   2
   2  -1   7 49.5919 6.99788   1
  -2  -1  -7 34.6914 8.09916   2
  -2  -1  -7 32.4969 7.95569   3
  -2   1  -7 40.2107 7.92512   3
  -2   1  -7 41.5206 6.62984   1
  -2   1  -7 57.7904 8.66239   2
   2   1   7 50.3450 9.63195   1
   2   1   7 39.3586 7.60761   2
   2   1   7 36.8853 9.31075   1
  -3  -1  -7 182.503 12.2355   3
  -3  -1  -7 199.358 14.3930   2
   3  -1   7 175.126 14.2077   2
   3  -1   7 197.338 13.1274   1
  -3   1  -7 197.114 14.4072   2
  -3   1  -7 189.414 12.2084   1
   3   1   7 173.691 13.9153   2
   3   1   7 173.031 13.5685   1
  -3   1  -7 187.891 12.5455   3
   4  -1   7 680.140 30.8613   2
  -4  -1  -7 661.565 27.8135   3
  -4  -1  -7 719.110 30.7454   2
   4  -1   7 700.827 29.5668   1
  -4   1  -7 699.391 30.8892   2
  -4   1  -7 659.662 25.8591   3
   4   1   7 589.581 29.5935   2
   4   1   7 702.801 31.7765   1
  -4   1  -7 679.767 28.5642   1
  -5  -1  -7 735.550 29.4897   3
   5  -1   7 749.564 32.8687   2
   5  -1   7 794.355 33.3799   1
  -5  -1  -7 752.006 32.2975   2
  -5   1  -7 772.512 28.5614   3
  -5   1  -7 731.215 33.1454   2
   5   1   7 746.797 34.7263   1
  -5   1  -7 716.833 31.9538   1
   5   1   7 710.372 32.4107   2
   6  -1   7 1268.51 49.7502   1
  -6  -1  -7 1157.72 44.5231   3
  -6  -1  -7 1231.39 48.3614   2
   6  -1   7 1220.34 49.4113   2
   6   1   7 1337.92 51.7858   1
  -6   1  -7 1244.30 42.4593   3
   6   1   7 1290.21 49.1004   2
  -6   1  -7 1119.30 49.1336   2
  -6   1  -7 1240.92 48.6727   1
   7  -1   7 149.298 17.7431   1
   7  -1   7 143.983 13.7760   2
  -7  -1  -7 159.475 14.8766   3
  -7  -1  -7 170.431 12.7276   2
  -7   1  -7 154.908 14.6496   3
   7   1   7 131.311 17.5162   1
  -7   1  -7 159.610 15.2287   1
   7   1   7 133.700 13.1242   2
  -7   1  -7 138.763 14.4584   2
   8  -1   7 101.691 17.6307   1
  -8  -1  -7 86.9774 13.9999   1
  -8  -1  -7 84.0228 14.5995   3
  -8   1  -7 107.707 16.5851   1
  -8   1  -7 89.6755 11.2143   2
  -8   1  -7 93.8551 13.4161   3
   8   1   7 73.0195 13.3411   1
   8   1   7 90.0587 9.69869   2
  -9  -1  -7 20.5375 17.6320   1
   9  -1   7 56.7525 17.4064   1
  -9  -1  -7 82.4078 15.4031   3
  -9   1  -7 97.4932 18.0013   1
  -9   1  -7 57.7347 9.82569   2
   9   1   7 71.0982 16.5128   1
  -9   1  -7 52.6284 13.2631   3
 -10  -1  -7 22.3470 16.3285   3
  10  -1   7 79.3379 20.0653   1
  10   1   7 38.2445 17.3080   1
 -10   1  -7 47.7634 15.3367   3
 -11  -1  -7 116.787 19.4943   3
  11  -1   7 85.9142 19.5622   1
  11   1   7 127.310 19.5068   1
 -11   1  -7 124.201 18.9532   3
  12  -1   7 70.7036 26.0354   1
 -12  -1  -7 126.497 21.7513   3
 -12   1  -7 105.907 21.5443   3
  12   1   7 158.759 25.3413   1
  11  -2  -7 223.763 31.6764   1
  11   2  -7 226.073 23.5172   1
 -11   2   7 234.669 28.5494   2
 -10  -2   7 198.648 22.8968   2
  10  -2  -7 203.925 23.4458   1
  10   2  -7 201.422 19.5594   1
  10   2  -7 200.388 26.6120   2
 -10   2   7 172.740 23.8335   2
  -9  -2   7 111.557 18.9347   2
   9  -2  -7 110.448 21.9935   1
   9  -2  -7 111.929 20.0719   2
   9   2  -7 92.4690 20.7363   2
  -9   2   7 100.704 18.6425   2
   9   2  -7 82.7295 13.1574   1
  -9   2   7 102.951 20.6659   1
  -8  -2   7 26.5971 13.6447   2
   8  -2  -7 26.5793 15.0068   2
   8  -2  -7 22.2612 15.9110   1
  -8   2   7 21.1594 15.8307   1
   8   2  -7 44.2992 16.2596   2
  -8   2   7 20.2699 13.1385   2
   8   2  -7 16.6199 8.66869   1
  -7  -2   7 209.923 22.1187   2
   7  -2  -7 211.989 21.5335   2
   7  -2  -7 207.884 21.0434   1
  -7   2   7 184.914 19.3191   2
   7   2  -7 210.658 21.9439   2
   7   2  -7 164.756 11.8745   1
  -7   2   7 186.370 20.6565   1
   6  -2  -7 476.906 27.9897   1
   6  -2  -7 458.102 28.7239   2
  -6  -2   7 480.431 28.0718   2
   6  -2  -7 459.475 23.2731   3
   6   2  -7 450.357 17.2808   1
  -6   2   7 464.761 28.2988   2
  -6   2   7 443.170 26.6671   1
   6   2  -7 476.929 28.5622   2
   5  -2  -7 835.787 38.7309   1
   5  -2  -7 902.326 41.5256   2
   5  -2  -7 816.373 33.5355   3
  -5  -2   7 868.655 41.1256   2
   5   2  -7 853.591 40.5067   2
  -5   2   7 892.989 38.9049   1
  -5   2   7 866.830 39.3354   2
   4  -2  -7 854.028 32.9768   3
   4  -2  -7 837.562 38.9410   2
  -4  -2   7 855.605 39.7698   2
   4  -2  -7 815.580 36.8557   1
  -4   2   7 868.829 38.2757   2
  -4   2   7 814.490 35.9272   1
   4   2  -7 843.728 39.0268   2
   3  -2  -7 1280.96 44.1470   3
  -3  -2   7 1237.29 52.7925   2
   3  -2  -7 1238.71 49.3523   1
   3  -2  -7 1255.82 53.6006   2
  -3   2   7 1220.96 48.3916   1
   3   2  -7 1285.61 52.2253   2
  -3   2   7 1221.85 51.8354   2
   2  -2  -7 13.0478 7.30578   3
  -2  -2   7 2.91544 9.16413   2
   2  -2  -7 1.32397 6.49792   1
   2  -2  -7 8.42007 9.34735   2
  -2   2   7 8.39109 7.62194   2
   2   2  -7 4.42581 7.76160   2
  -2   2   7 1.54219 8.23332   1
   1  -2  -7 8.02480 8.95832   1
   1  -2  -7 -2.7425 7.91045   3
   1  -2  -7 -2.1962 8.04356   2
  -1  -2   7 18.4596 7.33537   2
   1   2  -7 18.5190 9.20330   2
  -1   2   7 6.18390 5.83308   2
  -1   2   7 13.0945 8.99039   1
   0  -2   7 472.757 26.2199   2
   0  -2  -7 452.665 21.4289   3
   0  -2  -7 477.005 25.9132   2
   0  -2   7 474.092 17.6806   1
   0   2  -7 446.968 17.1230   1
   0   2  -7 482.206 19.6691   3
   0   2   7 496.279 24.2382   2
   0   2  -7 448.979 24.8584   2
   0   2   7 430.102 24.6211   1
  -1  -2  -7 884.348 34.2763   3
   1  -2   7 926.074 41.8059   2
  -1  -2  -7 988.039 41.8172   2
   1  -2   7 950.179 33.8967   1
   1   2   7 942.581 39.9227   2
   1   2   7 932.948 39.7749   1
  -1   2  -7 926.499 40.2925   2
  -1   2  -7 917.114 33.2523   1
  -1   2  -7 901.854 32.1445   3
  -2  -2  -7 1350.24 47.4262   3
   2  -2   7 1346.58 56.8994   2
  -2  -2  -7 1402.27 56.6892   2
   2  -2   7 1394.61 49.2766   1
   2   2   7 1362.95 54.1651   1
  -2   2  -7 1359.13 44.4575   3
   2   2   7 1426.67 55.9636   2
  -2   2  -7 1408.03 56.5820   2
  -2   2  -7 1360.20 48.6052   1
   3  -2   7 260.526 19.2459   2
  -3  -2  -7 237.307 18.4760   2
   3  -2   7 304.775 16.6970   1
  -3  -2  -7 267.461 15.9511   3
  -3   2  -7 308.379 19.3827   2
  -3   2  -7 279.607 15.3564   1
   3   2   7 276.864 20.6035   1
  -3   2  -7 256.040 14.7536   3
   3   2   7 281.357 18.0660   2
   3   2   7 287.005 20.6511   1
  -4  -2  -7 575.921 26.3247   3
   4  -2   7 573.279 27.0881   1
   4  -2   7 577.942 29.8917   2
  -4  -2  -7 576.947 28.2508   2
  -4   2  -7 556.448 22.8835   3
  -4   2  -7 548.597 25.6430   1
   4   2   7 596.630 27.8590   2
   4   2   7 566.770 30.2142   1
   4   2   7 573.370 29.6831   1
  -4   2  -7 579.081 28.8798   2
   5  -2   7 41.3300 11.2129   1
  -5  -2  -7 58.7651 10.4179   2
   5  -2   7 44.6319 11.5648   2
  -5  -2  -7 52.1848 10.1106   3
  -5   2  -7 53.1669 11.4101   2
   5   2   7 46.3167 9.75961   2
   5   2   7 64.0481 11.1637   1
  -5   2  -7 58.8927 11.0872   1
  -5   2  -7 53.9007 9.18050   3
   6  -2   7 -2.5410 10.9576   1
   6  -2   7 -11.874 8.21605   2
  -6  -2  -7 0.57420 9.60880   3
  -6   2  -7 -8.1038 9.49942   1
   6   2   7 6.49793 11.4696   1
   6   2   7 11.0989 8.46410   2
  -6   2  -7 3.83395 8.05544   3
  -6   2  -7 1.19445 9.43086   2
  -7  -2  -7 637.531 30.9562   3
   7  -2   7 676.708 34.5414   1
   7   2   7 619.423 30.1141   2
  -7   2  -7 602.858 32.9148   1
   7   2   7 584.526 35.2751   1
  -7   2  -7 686.578 32.9272   2
  -7   2  -7 584.239 26.1151   3
   8  -2   7 360.732 29.0705   1
  -8  -2  -7 316.008 24.3869   3
   8   2   7 297.930 24.1155   1
   8   2   7 327.037 20.2118   2
  -8   2  -7 377.549 24.4389   2
  -8   2  -7 283.354 23.6395   1
  -8   2  -7 327.232 21.2161   3
   9  -2   7 104.358 20.7775   1
  -9  -2  -7 112.479 18.1562   3
   9   2   7 113.320 21.1168   1
   9   2   7 109.546 12.1907   2
  -9   2  -7 110.644 15.6150   3
   9   2   7 82.3588 9.30976   2
  -9   2  -7 103.306 15.9669   2
 -10  -2  -7 159.766 19.3428   3
  10  -2   7 199.185 28.5065   1
 -10   2  -7 213.676 19.8913   3
 -10   2  -7 159.959 16.6928   2
  10   2   7 167.484 25.8763   1
  11  -2   7 27.7215 23.6303   1
 -11  -2  -7 55.2544 17.7698   3
 -11   2  -7 39.5742 18.8436   3
  11   2   7 91.1554 24.1399   1
  10  -3  -7 3.64712 22.2767   1
  10  -3  -7 5.16020 17.5261   3
 -10  -3   7 -8.0811 22.4419   2
  10   3  -7 61.0389 28.9710   2
 -10   3   7 33.6488 21.9662   2
  -9  -3   7 16.7411 17.7859   2
   9  -3  -7 -15.126 15.2728   3
   9  -3  -7 17.9771 22.2371   1
   9   3  -7 -4.2940 10.3364   1
   9   3  -7 8.71035 20.9464   2
  -9   3   7 -19.398 18.3970   2
   8  -3  -7 -15.753 18.5906   1
  -8  -3   7 -3.9477 14.9120   2
   8  -3  -7 5.02232 13.7946   3
  -8   3   7 -11.380 14.6330   2
   8   3  -7 1.56748 6.93625   1
   8   3  -7 7.93451 8.48126   1
   8   3  -7 25.4156 20.0653   2
   7  -3  -7 -5.0785 13.5405   3
   7  -3  -7 11.0704 16.4094   1
  -7  -3   7 -12.695 15.0078   2
  -7   3   7 -28.677 17.0762   1
   7   3  -7 6.98519 16.5335   2
  -7   3   7 0.43275 13.6846   2
   7   3  -7 -0.3611 5.10355   1
   7   3  -7 -4.4734 4.02464   1
  -6  -3   7 15.6522 14.6472   2
   6  -3  -7 29.6720 11.8250   2
   6  -3  -7 62.7707 17.1157   1
   6  -3  -7 32.0533 13.9737   3
  -6   3   7 27.6578 15.4816   1
   6   3  -7 36.0122 14.6398   2
  -6   3   7 35.5461 12.1921   2
   5  -3  -7 14.0152 11.2021   1
   5  -3  -7 20.9451 13.8319   2
  -5  -3   7 11.7761 12.0805   2
   5  -3  -7 19.9133 11.0858   3
  -5   3   7 9.34313 9.47554   2
   5   3  -7 24.0286 14.1858   2
  -5   3   7 13.6074 11.8746   1
   4  -3  -7 16.4171 9.92944   2
   4  -3  -7 0.87138 10.0227   1
  -4  -3   7 -6.4102 11.6910   2
   4  -3  -7 9.21867 11.5474   3
  -4   3   7 -3.8940 11.9599   1
  -4   3   7 9.14820 8.87267   2
   4   3  -7 8.76898 8.89239   2
   3  -3  -7 16.2233 11.8364   2
   3  -3  -7 -12.003 10.7924   1
   3  -3  -7 -0.0357 10.1131   3
  -3  -3   7 -0.6984 11.2687   2
  -3   3   7 3.40477 7.48477   2
  -3   3   7 32.2463 12.7698   1
   3   3  -7 3.38635 11.1825   2
   2  -3  -7 6.48916 8.89176   3
  -2  -3   7 -1.1180 10.7023   2
   2  -3  -7 27.1795 12.4538   2
   2  -3  -7 6.32270 11.7969   1
  -2   3   7 14.6267 12.4421   1
  -2   3   7 10.2877 10.0548   2
   2   3  -7 -14.553 9.08225   2
  -1  -3   7 89.7665 14.7586   2
   1  -3  -7 94.5240 12.7834   3
   1  -3  -7 108.149 16.6308   1
   1  -3  -7 107.863 14.1714   2
   1   3  -7 91.6600 6.48828   1
  -1   3   7 95.4559 13.8984   1
  -1   3   7 89.7751 12.7063   2
   1   3  -7 88.6928 14.7673   2
   0  -3   7 5.33327 8.38424   2
   0  -3   7 -7.5487 5.90672   1
   0  -3  -7 14.2577 10.8036   2
   0  -3  -7 5.04632 8.22618   3
   0   3  -7 9.01685 4.76934   1
   0   3   7 2.22318 9.06063   1
   0   3  -7 -0.6923 11.0500   2
   0   3  -7 9.68727 9.01740   3
   0   3   7 15.4268 10.5328   2
  -1  -3  -7 16.6842 8.50099   2
  -1  -3  -7 11.9516 9.45487   3
   1  -3   7 13.3453 7.68523   1
   1  -3   7 6.41217 10.9780   2
  -1   3  -7 19.8320 8.25951   3
  -1   3  -7 21.3376 9.23436   2
   1   3   7 27.0736 10.9331   2
   1   3   7 -3.1253 9.36088   1
  -1   3  -7 12.1527 5.88344   1
   2  -3   7 -1.8395 8.22752   1
   2  -3   7 9.02499 8.97139   2
  -2  -3  -7 -2.1986 9.09643   3
  -2   3  -7 5.74244 10.5602   2
   2   3   7 7.96890 10.8374   1
   2   3   7 -0.0314 6.82887   2
  -2   3  -7 3.63896 6.81075   1
  -2   3  -7 13.8217 7.81226   3
   3  -3   7 5.49985 11.3921   2
  -3  -3  -7 -21.832 8.26905   3
   3  -3   7 5.01945 10.1757   1
  -3   3  -7 1.56315 11.6387   2
  -3   3  -7 -11.810 7.35945   3
   3   3   7 -7.9911 9.70851   2
  -3   3  -7 -0.7161 8.32490   1
   3   3   7 22.6329 14.3283   1
  -4  -3  -7 17.8905 11.0957   3
   4  -3   7 -0.3933 10.8827   1
   4  -3   7 -0.9369 10.3239   2
  -4   3  -7 13.8795 12.7782   2
  -4   3  -7 9.15578 9.52146   1
   4   3   7 2.02922 9.90640   2
   4   3   7 7.51179 9.72012   1
  -4   3  -7 8.25056 7.16365   3
   4   3   7 47.2992 16.2533   1
   5  -3   7 -9.4615 13.3029   1
   5  -3   7 -3.3138 10.5566   2
  -5  -3  -7 1.85292 10.2041   3
   5   3   7 -6.1560 10.4143   2
   5   3   7 6.74919 10.4635   1
  -5   3  -7 -8.5689 7.60436   3
  -5   3  -7 -2.9332 10.4934   1
   5   3   7 -23.117 14.2781   1
  -5   3  -7 5.04897 12.9014   2
  -6  -3  -7 -6.6348 8.53158   3
   6  -3   7 -0.6784 14.7885   1
  -6   3  -7 -27.139 13.7187   2
   6   3   7 44.2378 17.9025   1
   6   3   7 5.94362 10.4046   2
   6   3   7 13.9261 11.9391   1
  -6   3  -7 25.0084 12.5301   1
   7  -3   7 -2.4924 16.9374   1
  -7  -3  -7 -1.3463 11.8132   3
   7   3   7 7.39848 11.2975   2
  -7   3  -7 33.5530 16.9973   1
  -7   3  -7 -1.6857 15.8874   2
   7   3   7 8.08135 17.1147   1
   8  -3   7 9.68651 18.6035   1
  -8  -3  -7 24.8982 15.3883   3
   8   3   7 -17.651 18.7070   1
   8   3   7 22.4594 15.6280   2
  -8   3  -7 21.4547 17.7270   2
   8   3   7 10.6122 13.5248   2
  -9  -3  -7 12.0690 15.5615   3
   9  -3   7 -24.904 20.5029   1
  -9   3  -7 -9.8541 20.3455   2
   9   3   7 50.3008 22.3709   1
   9   3   7 4.73324 13.9444   2
  10  -3   7 -18.859 26.4790   1
 -10  -3  -7 19.4590 13.4826   3
  10   3   7 14.1367 17.8328   1
 -10   3  -7 -20.018 18.9081   2
   8  -4  -7 17.4580 23.9540   1
   8  -4  -7 8.26339 17.4159   3
  -8   4   7 29.4130 21.7155   2
   7  -4  -7 19.0649 21.3886   1
  -7  -4   7 17.7928 21.6626   2
   7  -4  -7 30.0864 17.0440   3
  -7   4   7 -0.6956 12.4824   2
   6  -4  -7 269.975 26.7836   1
  -6  -4   7 309.587 32.9908   2
  -6   4   7 340.719 31.8693   2
   5  -4  -7 279.645 29.2626   1
  -5  -4   7 255.400 27.6951   2
   5  -4  -7 290.609 22.2749   3
  -5   4   7 313.558 29.7033   2
   4  -4  -7 402.039 33.5646   1
  -4  -4   7 431.971 34.2550   2
   4  -4  -7 448.621 25.7828   3
   4   4  -7 488.205 35.3842   2
  -4   4   7 512.844 33.5310   2
   3  -4  -7 332.130 29.1013   1
  -3  -4   7 297.298 29.6420   2
   3  -4  -7 308.401 22.0695   3
   3   4  -7 278.484 28.0541   2
   3   4  -7 302.137 11.6747   1
   3   4  -7 305.114 11.6800   1
  -3   4   7 331.376 24.5521   2
   2  -4  -7 43.3064 16.2359   1
  -2  -4   7 8.88656 14.6333   2
   2  -4  -7 22.7617 10.7297   3
   2   4  -7 12.9696 5.56558   1
  -2   4   7 6.21874 12.4030   2
   2   4  -7 7.45137 5.85604   1
  -2   4   7 -26.733 17.5030   1
   2   4  -7 7.14545 16.1322   2
   1  -4  -7 107.905 19.4249   1
   1  -4  -7 112.960 15.0375   3
  -1  -4   7 97.5102 16.0497   2
   1   4  -7 68.2065 8.76429   1
  -1   4   7 95.3851 19.4591   1
   1   4  -7 87.7842 18.7159   2
  -1   4   7 81.2904 14.1110   2
   0  -4   7 64.8374 11.3942   1
   0  -4  -7 81.8544 12.9284   3
   0  -4   7 68.0262 17.2012   2
   0   4  -7 61.1687 9.64333   1
   0   4  -7 62.5907 16.9555   2
   0   4  -7 84.0297 12.9728   3
   0   4   7 81.0100 16.6310   2
   0   4   7 60.1972 18.6599   1
   1  -4   7 112.689 14.4767   1
  -1  -4  -7 118.722 14.9171   3
   1  -4   7 114.890 20.5041   2
  -1   4  -7 95.0790 18.5285   2
   1   4   7 157.334 21.8864   1
  -1   4  -7 106.458 12.5118   1
   1   4   7 124.443 18.1650   2
  -2  -4  -7 589.357 28.7855   3
   2  -4   7 502.655 29.9886   1
   2   4   7 578.060 34.1953   2
  -2   4  -7 517.106 32.6212   2
   2   4   7 597.605 37.7544   1
  -2   4  -7 570.671 27.2633   1
   3  -4   7 384.758 27.8612   1
  -3  -4  -7 410.649 24.3659   3
  -3   4  -7 361.804 24.3334   1
  -3   4  -7 384.366 27.9185   2
   3   4   7 447.842 29.7773   2
   4  -4   7 127.670 20.3371   1
  -4  -4  -7 83.2453 15.4969   3
  -4   4  -7 102.195 18.0352   2
  -4   4  -7 86.1713 15.6351   1
   4   4   7 95.7306 16.8902   1
   4   4   7 125.832 18.9787   2
   5  -4   7 8.16041 19.7899   1
  -5  -4  -7 13.0440 12.3635   3
  -5   4  -7 -16.844 20.3133   2
   5   4   7 19.0964 15.9862   2
   5   4   7 -22.979 17.0245   1
  -5   4  -7 15.5330 15.2656   1
  -6  -4  -7 25.5908 14.4651   3
   6  -4   7 65.7889 21.4916   1
   6   4   7 67.6729 17.0873   2
  -6   4  -7 52.3961 19.0833   1
   6   4   7 67.9244 20.2503   2
   6   4   7 50.2548 21.3915   1
  -7  -4  -7 132.019 20.9017   3
   7  -4   7 102.869 25.6595   1
   7   4   7 142.598 22.2279   2
   7   4   7 99.5367 25.1447   2
   7   4   7 146.939 22.4551   1
   8  -4   7 209.691 33.5192   1
  -8  -4  -7 183.925 24.9878   3
   8   4   7 193.100 30.7480   1
   8   4   7 144.940 23.3139   2
   5  -5  -7 6.64215 26.7681   1
  -5   5   7 -6.0766 21.8989   2
   4  -5  -7 31.1973 24.6201   1
  -4   5   7 26.8905 17.1223   2
   3  -5  -7 148.617 18.4629   3
   3  -5  -7 146.955 29.2428   1
  -3   5   7 166.890 24.7240   2
   2  -5  -7 179.140 28.6470   1
  -2   5   7 142.546 22.9428   2
   1  -5  -7 266.992 23.9194   3
  -1   5   7 301.840 32.4893   2
   0  -5  -7 126.379 17.8420   3
   0   5   7 123.673 21.7271   2
   1  -5   7 55.4561 18.2926   1
  -1  -5  -7 32.4018 14.5157   3
   1   5   7 29.8941 18.7003   2
  -1   5  -7 38.4523 17.3055   1
   2  -5   7 -50.211 18.4325   1
  -2  -5  -7 7.05287 13.4903   3
   2   5   7 2.71019 18.9685   2
  -2   5  -7 -22.745 16.7957   1
   3  -5   7 -24.648 21.3382   1
  -3  -5  -7 37.8159 16.0319   3
   3   5   7 55.4664 20.7644   2
  -3   5  -7 11.4304 18.6761   1
   4  -5   7 63.5373 27.5037   1
  -4  -5  -7 69.2789 17.6972   3
   4   5   7 136.445 24.5956   2
  -4   5  -7 81.9441 22.2500   1
   4   5   7 61.6539 26.0899   1
  -5  -5  -7 124.266 22.9171   3
   5  -5   7 170.318 32.2950   1
   5   5   7 156.942 31.3256   1
   5   5   7 181.793 28.8846   2
  12   0  -8 272.668 30.1887   1
  11   0  -8 213.751 26.6853   2
 -11   0   8 199.579 25.4783   2
 -11   0   8 198.861 27.9434   1
  11   0  -8 222.304 25.1670   1
  10   0  -8 428.161 32.0134   1
 -10   0   8 466.104 34.4443   2
 -10   0   8 425.585 32.3346   1
  10   0  -8 498.178 34.8062   2
   9   0  -8 649.627 32.6770   1
  -9   0   8 671.577 34.8019   1
  -9   0   8 619.484 39.2831   2
   9   0  -8 683.892 38.9172   2
   8   0  -8 162.367 16.7607   1
   8   0  -8 155.006 18.9438   2
  -8   0   8 183.247 20.7357   2
  -8   0   8 171.692 16.4822   1
   7   0  -8 38.3622 9.70208   1
  -7   0   8 40.5190 13.7687   2
  -7   0   8 27.6203 8.82825   1
   7   0  -8 8.49730 12.5269   2
   6   0  -8 123.621 12.4245   1
  -6   0   8 125.944 16.5012   2
   6   0  -8 86.6691 15.2544   2
  -6   0   8 126.981 12.1228   1
   5   0  -8 930.513 44.3052   2
  -5   0   8 961.944 37.3303   1
  -5   0   8 1087.38 46.3125   2
   5   0  -8 1003.26 37.6346   1
   4   0  -8 1681.59 69.8555   2
  -4   0   8 1690.33 59.9433   1
  -4   0   8 1845.06 70.6776   2
   4   0  -8 1716.08 60.0370   1
  -3   0   8 3029.26 111.538   2
   3   0  -8 2908.82 110.723   2
   3   0  -8 2890.63 97.0780   1
  -3   0   8 2840.34 97.0166   1
   2   0  -8 150.387 11.5373   3
  -2   0   8 157.363 16.0944   2
   2   0  -8 197.738 16.2734   2
  -2   0   8 138.322 10.7664   1
  -1   0   8 197.581 12.5701   1
   1   0  -8 210.068 12.6893   3
  -1   0   8 211.126 17.3436   2
   1   0  -8 223.567 15.7356   2
   0   0  -8 144.942 10.7519   3
   0   0   8 125.184 14.2896   2
   0   0  -8 135.006 14.0778   2
   0   0   8 156.119 11.6128   1
   0   0   8 147.488 11.4681   1
  -1   0  -8 52.0817 8.93472   3
   1   0   8 56.9278 8.10087   1
  -1   0  -8 69.4596 11.1567   2
   1   0   8 70.0315 9.28349   2
  -2   0  -8 2421.20 77.8844   3
  -2   0  -8 2603.09 95.2000   2
   2   0   8 2557.92 95.2263   2
   2   0   8 2432.26 86.0377   1
  -3   0  -8 1528.23 57.8268   2
   3   0   8 1334.21 52.5628   1
   3   0   8 1414.56 57.2685   2
  -3   0  -8 1410.11 48.2001   3
  -4   0  -8 2150.39 78.9305   1
   4   0   8 2203.73 85.1828   2
   4   0   8 2186.29 79.3238   1
  -4   0  -8 2448.63 86.0025   2
  -4   0  -8 2212.91 71.6465   3
   5   0   8 -0.2080 8.84287   1
  -5   0  -8 0.31381 9.08395   3
  -5   0  -8 16.4473 8.68827   2
   5   0   8 8.04803 7.10607   2
  -5   0  -8 18.3642 9.79648   1
  -6   0  -8 395.925 22.9237   2
  -6   0  -8 445.824 23.1514   3
  -6   0  -8 471.214 25.6759   1
   6   0   8 453.031 26.6492   1
   6   0   8 460.394 23.3760   2
  -7   0  -8 73.7107 13.6589   1
   7   0   8 34.8296 13.1005   1
  -7   0  -8 25.4635 11.4004   3
   7   0   8 40.2700 8.82631   2
  -7   0  -8 38.6791 9.34192   2
  -8   0  -8 183.196 18.7957   3
   8   0   8 171.032 13.7995   2
  -8   0  -8 166.719 17.4424   1
   8   0   8 166.969 18.1997   1
  -8   0  -8 178.335 14.0647   2
   9   0   8 270.033 26.5818   1
  -9   0  -8 262.363 23.0701   3
  -9   0  -8 252.488 21.8707   1
  -9   0  -8 232.793 12.6946   2
  10   0   8 285.035 29.2388   1
 -10   0  -8 248.919 24.3140   3
  11   0   8 347.036 34.9024   1
 -11   0  -8 271.728 26.1678   3
 -12   0  -8 142.055 23.4787   3
  12   0   8 175.362 30.1941   1
  12  -1  -8 33.2686 27.2847   1
  12   1  -8 88.0686 24.3540   1
  11  -1  -8 8.23072 22.9605   1
  11  -1  -8 12.6702 21.2486   2
 -11  -1   8 -7.0711 19.0174   2
  11   1  -8 44.5083 19.5951   1
 -11   1   8 -52.971 17.6159   2
  11   1  -8 -22.189 21.8303   2
  10  -1  -8 42.0909 19.2867   1
  10  -1  -8 27.9443 19.4159   2
 -10  -1   8 28.4823 17.9367   2
 -10  -1   8 26.3337 18.2310   1
 -10   1   8 26.2692 19.5928   2
  10   1  -8 36.1261 15.0922   1
 -10   1   8 45.7491 20.7741   1
  10   1  -8 23.3687 20.1243   2
  -9  -1   8 29.4102 14.8176   2
   9  -1  -8 28.5577 15.9703   1
   9  -1  -8 11.6585 17.1664   2
  -9  -1   8 22.6252 14.6939   1
   9   1  -8 19.1823 15.8204   2
  -9   1   8 22.7063 16.2933   1
   9   1  -8 39.9514 12.5574   1
  -9   1   8 42.4640 17.0748   2
   8  -1  -8 65.9734 16.1203   2
  -8  -1   8 81.2383 16.4158   2
   8  -1  -8 64.9960 14.9916   1
  -8  -1   8 58.8177 13.0910   1
   8   1  -8 71.4920 11.4496   1
  -8   1   8 69.0316 16.1057   2
   8   1  -8 94.2065 18.4554   2
  -8   1   8 76.7555 15.2819   1
   7  -1  -8 309.242 22.2084   1
   7  -1  -8 337.766 24.7427   2
  -7  -1   8 301.379 24.5348   2
  -7  -1   8 269.879 17.7043   1
  -7   1   8 292.116 23.9532   2
   7   1  -8 244.028 24.8220   2
   7   1  -8 286.940 16.5001   1
  -7   1   8 290.054 22.0895   1
  -6  -1   8 263.591 15.4087   1
  -6  -1   8 315.693 24.0528   2
   6  -1  -8 312.553 22.7762   2
   6  -1  -8 296.423 20.1601   1
  -6   1   8 270.891 20.0634   1
  -6   1   8 278.845 23.0392   2
   6   1  -8 299.996 23.2490   2
   6   1  -8 299.067 14.9259   1
  -5  -1   8 402.485 23.7392   2
   5  -1  -8 389.883 24.7919   2
   5  -1  -8 373.111 22.1859   1
  -5  -1   8 334.979 15.4234   1
   5   1  -8 407.712 25.0521   2
  -5   1   8 324.842 24.2354   2
  -5   1   8 358.625 21.0417   1
   5   1  -8 379.674 15.3995   1
   4  -1  -8 75.1732 11.4280   3
   4  -1  -8 60.8478 10.6493   1
  -4  -1   8 54.0950 12.6347   2
  -4  -1   8 64.4424 5.29531   1
   4  -1  -8 65.9985 12.0582   2
  -4   1   8 74.0466 10.5433   1
  -4   1   8 74.3605 12.7046   2
   4   1  -8 72.4495 11.9055   2
   3  -1  -8 32.7444 10.1330   3
   3  -1  -8 35.7642 8.53397   1
  -3  -1   8 45.5752 11.6245   2
   3  -1  -8 32.0703 8.14644   2
   3   1  -8 14.5138 8.23624   2
  -3   1   8 47.4117 9.38460   1
  -3   1   8 30.8951 8.29748   2
   2  -1  -8 -1.0616 8.44472   2
  -2  -1   8 0.71960 8.54788   2
   2  -1  -8 13.5245 8.08044   3
  -2  -1   8 3.67080 1.75316   1
   2  -1  -8 6.73503 7.12128   1
  -2  -1   8 3.90265 1.83732   1
  -2   1   8 11.4333 7.71199   2
   2   1  -8 6.44383 7.78487   2
  -2   1   8 -2.3207 7.08481   1
   1  -1  -8 676.789 33.2770   2
  -1  -1   8 710.667 24.8449   1
  -1  -1   8 661.008 33.3056   2
   1  -1  -8 772.716 29.1316   3
  -1  -1   8 719.141 24.8704   1
   1   1  -8 675.013 33.3779   2
   1   1  -8 743.487 27.9758   3
  -1   1   8 732.360 33.6796   2
  -1   1   8 704.891 30.2877   1
   0  -1  -8 431.410 21.0553   3
   0  -1  -8 429.976 23.6982   2
   0  -1   8 443.615 17.8094   1
   0  -1   8 459.152 25.6999   2
   0   1   8 450.249 24.3961   2
   0   1  -8 471.097 20.3647   3
   0   1  -8 425.527 23.0466   2
   0   1   8 429.673 22.3231   1
  -1  -1  -8 110.925 11.2202   3
  -1  -1  -8 103.468 13.1620   2
   1  -1   8 113.493 13.6687   2
   1  -1   8 99.8613 9.53814   1
   1   1   8 99.1032 11.2648   2
  -1   1  -8 116.373 10.9711   3
   1   1   8 121.004 12.7094   1
  -1   1  -8 94.9072 11.7681   2
  -2  -1  -8 158.708 12.0175   3
   2  -1   8 165.769 13.7867   2
   2  -1   8 157.654 11.6672   1
  -2  -1  -8 161.807 15.2818   2
   2   1   8 140.074 14.2038   1
  -2   1  -8 138.004 11.9575   3
  -2   1  -8 152.251 14.5611   2
   2   1   8 141.115 12.4359   2
  -2   1  -8 168.282 11.6709   1
   2   1   8 146.152 12.4934   1
   3  -1   8 146.452 12.5337   1
   3  -1   8 139.120 15.0175   2
  -3  -1  -8 133.539 14.3235   2
  -3  -1  -8 124.093 12.3825   3
   3   1   8 100.633 12.4242   2
  -3   1  -8 132.128 12.0757   1
  -3   1  -8 126.804 13.5712   2
   3   1   8 146.113 14.7720   1
  -3   1  -8 119.924 12.0861   3
   4  -1   8 20.4014 8.74013   1
  -4  -1  -8 34.9066 9.73083   2
   4  -1   8 15.5690 8.93028   2
  -4  -1  -8 28.1752 10.5834   3
  -4   1  -8 14.9833 8.41540   3
   4   1   8 20.7279 8.43946   2
   4   1   8 39.1619 11.0738   1
  -4   1  -8 23.0210 7.97244   2
  -4   1  -8 34.3797 8.35546   1
   5  -1   8 330.231 21.7130   2
  -5  -1  -8 309.906 20.0912   3
   5  -1   8 337.507 21.3670   1
  -5  -1  -8 363.442 21.1971   2
   5   1   8 349.235 20.5650   2
  -5   1  -8 304.852 19.8281   2
   5   1   8 310.941 23.0781   1
  -5   1  -8 303.519 18.2588   1
  -5   1  -8 351.928 18.9706   3
  -6  -1  -8 437.851 22.7998   3
   6  -1   8 462.062 24.9029   2
   6  -1   8 488.822 26.6070   1
  -6  -1  -8 457.047 23.7469   2
   6   1   8 454.430 27.9066   1
  -6   1  -8 411.887 24.6879   2
   6   1   8 478.040 24.3212   2
  -6   1  -8 414.566 25.1745   1
  -6   1  -8 458.355 22.9648   3
   7  -1   8 36.9328 10.2095   2
  -7  -1  -8 43.1638 12.1698   3
   7  -1   8 53.1155 11.6206   1
  -7  -1  -8 49.2325 9.59778   2
  -7   1  -8 51.6869 12.0804   3
  -7   1  -8 28.2800 13.1334   1
   7   1   8 44.5101 14.2529   1
   7   1   8 49.6504 9.66911   2
  -7   1  -8 44.3312 11.2289   2
  -8  -1  -8 277.184 22.6560   3
   8  -1   8 274.218 19.1496   2
   8  -1   8 242.424 24.8805   1
   8   1   8 248.813 24.7225   1
  -8   1  -8 254.538 23.6955   1
  -8   1  -8 268.567 22.0112   3
   8   1   8 289.128 17.2309   2
  -8   1  -8 248.813 20.0273   2
   9  -1   8 48.4531 17.9991   1
  -9  -1  -8 46.0188 13.0685   3
  -9   1  -8 72.6772 16.4700   3
   9   1   8 56.5220 14.4470   1
  -9   1  -8 56.1827 11.7370   2
   9   1   8 36.2516 4.80303   2
 -10  -1  -8 10.5933 16.2974   3
  10  -1   8 23.3674 20.1153   1
  10   1   8 14.9581 13.6797   1
 -10   1  -8 -1.3612 14.2254   3
 -11  -1  -8 37.3962 17.4950   3
  11  -1   8 93.8758 25.3594   1
  11   1   8 5.31604 21.0817   1
 -11   1  -8 45.2570 17.8953   3
  12  -1   8 25.5632 28.0408   1
  11  -2  -8 64.3426 27.6215   1
 -11  -2   8 64.8522 24.1075   2
 -11   2   8 83.4820 26.8629   2
  10  -2  -8 75.1970 23.8500   1
 -10  -2   8 78.8949 22.0050   2
  10  -2  -8 34.9449 22.0444   2
 -10   2   8 37.0190 20.1843   2
  10   2  -8 58.2634 14.9816   1
  10   2  -8 85.8900 24.2564   2
  -9  -2   8 198.529 23.5129   2
   9  -2  -8 170.582 24.2272   1
   9  -2  -8 182.449 25.0416   2
  -9   2   8 121.510 21.4916   2
   9   2  -8 213.036 17.5133   1
   9   2  -8 135.243 24.1343   2
  -8  -2   8 78.1668 17.9225   2
   8  -2  -8 40.6455 16.8486   1
   8  -2  -8 84.5895 19.1130   2
  -8   2   8 63.8051 19.1371   1
   8   2  -8 52.9210 8.26338   1
   8   2  -8 77.5965 18.4328   2
  -8   2   8 48.2854 15.1743   2
   7  -2  -8 20.2966 11.6930   1
   7  -2  -8 21.3872 15.2881   2
  -7  -2   8 36.4092 14.5117   2
   7  -2  -8 5.24637 11.2642   3
   7   2  -8 30.5958 15.5959   2
   7   2  -8 20.8236 4.69160   1
  -7   2   8 36.4947 14.7071   2
  -7   2   8 31.7088 15.9127   1
   6  -2  -8 103.776 16.8015   2
  -6  -2   8 98.8906 16.1052   2
   6  -2  -8 86.6667 14.3620   3
   6  -2  -8 122.055 17.3648   1
  -6   2   8 84.3057 15.8974   1
   6   2  -8 113.807 16.3183   2
  -6   2   8 82.9389 15.2093   2
   5  -2  -8 115.017 17.2668   2
   5  -2  -8 89.9625 12.9504   3
   5  -2  -8 105.180 15.7748   1
  -5  -2   8 86.7975 15.7870   2
   5   2  -8 95.6468 14.8631   2
  -5   2   8 107.752 14.1082   1
  -5   2   8 100.763 13.7818   2
   4  -2  -8 474.810 27.4799   2
  -4  -2   8 487.522 29.1067   2
   4  -2  -8 441.861 24.7628   1
   4  -2  -8 450.297 23.9845   3
  -4   2   8 479.294 27.2871   1
  -4   2   8 484.563 26.7167   2
   4   2  -8 472.767 27.9467   2
   3  -2  -8 3.54150 9.48202   3
   3  -2  -8 -7.7254 9.98737   2
   3  -2  -8 0.69137 9.66210   1
  -3  -2   8 11.6024 8.29297   2
  -3   2   8 -7.3780 9.35912   2
   3   2  -8 14.9672 7.90572   2
  -3   2   8 -7.0266 9.43707   1
   2  -2  -8 894.097 38.3930   1
   2  -2  -8 863.760 41.2235   2
  -2  -2   8 930.116 42.5751   2
   2  -2  -8 867.298 34.6256   3
   2   2  -8 890.083 40.1239   2
  -2   2   8 864.788 38.9462   1
  -2   2   8 901.603 40.1348   2
   1  -2  -8 60.4425 10.3903   2
   1  -2  -8 57.5188 11.4081   3
   1  -2  -8 33.5743 11.1634   1
  -1  -2   8 52.3365 12.7714   2
   1   2  -8 56.1331 10.0532   2
  -1   2   8 51.8327 10.3431   2
  -1   2   8 50.7775 11.5461   1
   1   2  -8 38.5491 8.84042   3
   0  -2   8 4.08051 3.84594   1
   0  -2   8 -8.8472 9.48783   2
   0  -2  -8 -2.0115 9.78095   2
   0  -2  -8 0.85925 5.67278   3
   0   2  -8 3.70427 6.62670   2
   0   2  -8 10.0809 7.62484   3
   0   2   8 -3.7384 8.40533   2
   0   2   8 13.6859 10.7520   1
   1  -2   8 225.543 13.0187   1
  -1  -2  -8 250.719 18.0034   2
   1  -2   8 265.015 20.2848   2
  -1  -2  -8 228.690 17.1893   3
   1   2   8 210.474 16.7705   1
  -1   2  -8 217.517 18.5223   2
   1   2   8 224.666 17.9817   2
  -1   2  -8 219.961 11.9024   1
  -1   2  -8 223.828 14.1599   3
  -2  -2  -8 56.3683 11.5209   2
   2  -2   8 57.4006 12.1281   2
   2  -2   8 63.7293 8.78143   1
  -2  -2  -8 55.2640 10.9299   3
  -2   2  -8 50.4597 9.73070   3
  -2   2  -8 57.9481 11.8883   2
   2   2   8 67.3409 11.6423   2
   2   2   8 52.4555 12.5230   1
  -2   2  -8 57.3820 8.19460   1
  -3  -2  -8 334.911 22.0252   2
  -3  -2  -8 296.853 18.2524   3
   3  -2   8 326.227 18.4537   1
   3  -2   8 329.441 22.7804   2
  -3   2  -8 296.325 17.6183   3
   3   2   8 312.765 20.7790   2
   3   2   8 311.812 20.2556   1
  -3   2  -8 348.794 22.2587   2
  -3   2  -8 307.205 17.2967   1
   3   2   8 299.680 20.1046   1
   4  -2   8 302.768 22.5216   2
   4  -2   8 304.745 20.0737   1
  -4  -2  -8 297.664 18.5461   3
  -4  -2  -8 274.823 20.8779   2
   4   2   8 285.897 20.4233   1
  -4   2  -8 349.020 18.0657   3
   4   2   8 305.392 22.6495   1
  -4   2  -8 303.306 18.7702   1
   4   2   8 285.305 20.3144   2
  -4   2  -8 312.381 21.8311   2
  -5  -2  -8 139.331 15.5609   2
   5  -2   8 120.274 15.1413   1
   5  -2   8 121.104 15.4584   2
  -5  -2  -8 115.379 13.5125   3
  -5   2  -8 118.558 15.1637   2
  -5   2  -8 137.938 15.0511   1
   5   2   8 133.955 15.8638   1
  -5   2  -8 127.577 13.0207   3
   5   2   8 148.109 16.2043   2
  -6  -2  -8 35.3229 11.8847   3
   6  -2   8 31.0053 13.9606   1
   6  -2   8 41.5829 12.0577   2
  -6   2  -8 10.0126 9.31009   3
   6   2   8 23.1923 11.0513   1
  -6   2  -8 38.5213 12.9049   1
  -6   2  -8 36.9068 11.6134   2
   6   2   8 18.8879 10.0370   2
  -7  -2  -8 9.44910 9.77521   3
   7  -2   8 1.89950 10.3336   2
   7  -2   8 -15.228 14.6183   1
  -7   2  -8 18.3926 11.6257   3
   7   2   8 -6.8797 14.3510   1
   7   2   8 -0.6049 10.1701   2
  -7   2  -8 6.26361 11.9511   2
  -7   2  -8 12.6086 14.0780   1
  -8  -2  -8 8.70959 12.4947   3
   8  -2   8 23.0390 17.6205   1
   8   2   8 -3.5401 10.5415   2
  -8   2  -8 -9.0347 11.9872   3
  -8   2  -8 16.5873 13.3635   2
  -8   2  -8 18.0767 15.4998   1
   8   2   8 -9.3997 11.0739   1
   9  -2   8 193.618 26.6755   1
  -9  -2  -8 155.900 21.3560   3
   9   2   8 161.365 16.3047   2
   9   2   8 178.411 24.7693   1
  -9   2  -8 194.053 20.4012   2
  -9   2  -8 186.090 18.8926   3
 -10  -2  -8 85.1335 20.2455   3
  10  -2   8 56.4510 19.4809   1
  10   2   8 41.9909 22.8062   1
 -10   2  -8 61.0833 17.6409   3
 -11  -2  -8 11.7252 18.0864   3
  11  -2   8 11.8534 27.1708   1
  11   2   8 12.5692 24.5248   1
 -11   2  -8 31.7817 19.7208   3
 -10  -3   8 46.1807 23.5166   2
  10  -3  -8 -22.575 26.4659   1
  10  -3  -8 -14.280 18.2625   3
 -10   3   8 1.29825 23.4862   2
   9  -3  -8 142.819 20.4806   3
  -9  -3   8 132.997 26.6193   2
   9  -3  -8 85.9994 26.0978   1
  -9   3   8 155.230 24.8328   2
   9   3  -8 108.540 26.0558   2
  -8  -3   8 408.907 33.3498   2
   8  -3  -8 400.655 26.7905   3
   8  -3  -8 434.846 37.0474   1
   8   3  -8 394.650 36.4099   2
  -8   3   8 324.395 33.9968   2
   7  -3  -8 407.114 27.1250   3
   7  -3  -8 445.987 35.5274   2
   7  -3  -8 439.161 33.8299   1
  -7  -3   8 357.228 31.7572   2
  -7   3   8 410.649 32.7297   2
   7   3  -8 384.831 34.0898   2
   6  -3  -8 642.766 35.0296   1
   6  -3  -8 681.771 40.2623   2
  -6  -3   8 665.960 39.1463   2
   6  -3  -8 664.419 31.6693   3
  -6   3   8 614.869 35.1419   2
   6   3  -8 656.730 39.3685   2
  -6   3   8 680.976 39.2876   1
   5  -3  -8 400.005 29.9140   2
   5  -3  -8 404.390 24.9408   3
   5  -3  -8 390.225 30.2230   1
  -5  -3   8 354.407 29.8378   2
  -5   3   8 405.156 26.3654   2
   5   3  -8 432.817 30.4565   2
  -5   3   8 373.408 31.1717   1
   4  -3  -8 36.3774 14.9796   2
   4  -3  -8 25.8172 15.9162   1
   4  -3  -8 40.1344 12.7648   3
  -4  -3   8 34.6192 15.5679   2
  -4   3   8 54.0630 11.6098   2
  -4   3   8 49.0050 17.2448   1
   4   3  -8 55.0144 12.2434   2
   3  -3  -8 199.627 21.5077   2
   3  -3  -8 196.382 17.9811   3
   3  -3  -8 216.101 19.2180   1
  -3  -3   8 222.476 23.5252   2
  -3   3   8 173.190 20.8890   1
  -3   3   8 177.200 19.3550   2
   3   3  -8 228.279 22.2675   2
   2  -3  -8 230.072 18.0309   3
   2  -3  -8 224.473 23.1661   2
  -2  -3   8 168.839 20.4034   2
   2  -3  -8 226.986 22.8439   1
  -2   3   8 246.233 20.0602   1
  -2   3   8 259.655 22.2641   2
   2   3  -8 241.879 21.4893   2
   1  -3  -8 265.039 19.8960   1
   1  -3  -8 258.477 22.9709   2
   1  -3  -8 219.419 18.4345   3
  -1  -3   8 263.633 21.1324   2
  -1   3   8 247.673 20.4857   1
  -1   3   8 263.884 21.8314   2
   1   3  -8 285.644 22.9067   2
   0  -3  -8 1586.73 67.1067   2
   0  -3   8 1495.83 53.7908   1
   0  -3  -8 1600.70 55.3454   3
   0  -3   8 1621.05 68.4979   2
   0   3   8 1528.60 62.6290   1
   0   3  -8 1707.37 67.0429   2
   0   3   8 1571.46 66.5779   2
   0   3  -8 1622.70 53.5663   1
   0   3  -8 1603.03 52.2559   3
  -1  -3  -8 580.156 33.4309   2
   1  -3   8 545.536 24.3864   1
   1  -3   8 563.349 33.2339   2
  -1  -3  -8 553.919 27.6917   3
  -1   3  -8 597.448 32.2845   2
   1   3   8 510.789 30.2213   1
   1   3   8 597.800 32.0593   2
  -1   3  -8 543.577 23.1421   1
  -1   3  -8 571.104 24.3360   3
   2  -3   8 353.942 28.0069   2
  -2  -3  -8 419.744 27.4722   2
   2  -3   8 392.783 21.2574   1
  -2  -3  -8 373.625 22.6638   3
   2   3   8 401.816 26.1823   2
  -2   3  -8 377.191 26.4146   2
  -2   3  -8 370.317 19.3725   3
   2   3   8 416.837 28.8695   1
  -2   3  -8 372.335 19.5890   1
   3  -3   8 6.45381 9.72060   2
   3  -3   8 -10.753 10.2026   1
  -3  -3  -8 16.7084 11.8655   3
  -3   3  -8 5.83148 11.3999   2
  -3   3  -8 -12.697 8.02935   1
   3   3   8 -1.3554 10.5600   1
  -3   3  -8 8.78032 9.18921   3
   3   3   8 13.0983 10.8667   2
  -4  -3  -8 30.1924 12.4166   3
   4  -3   8 43.7295 14.9275   1
   4  -3   8 53.0199 15.2401   2
  -4   3  -8 49.6772 12.8808   1
   4   3   8 54.8665 13.1012   2
  -4   3  -8 48.6146 14.8297   2
   4   3   8 52.2854 15.0276   1
  -4   3  -8 34.3755 10.1498   3
   4   3   8 39.8742 17.5664   1
   5  -3   8 348.347 28.5408   2
   5  -3   8 430.196 28.3092   1
  -5  -3  -8 422.430 25.4135   3
  -5   3  -8 399.127 28.8060   2
   5   3   8 372.981 25.3724   2
  -5   3  -8 327.330 23.8861   1
   5   3   8 399.070 29.9763   1
   5   3   8 373.243 27.4480   1
  -5   3  -8 346.145 18.8030   3
  -6  -3  -8 263.147 22.6129   3
   6  -3   8 342.052 28.6628   1
  -6   3  -8 253.700 17.9775   3
   6   3   8 293.532 24.6755   2
  -6   3  -8 290.575 27.0203   2
  -6   3  -8 244.790 24.4794   1
   6   3   8 293.174 23.5594   1
  -7  -3  -8 331.122 23.0362   3
   7  -3   8 294.614 28.4838   1
  -7   3  -8 298.170 29.2998   1
   7   3   8 338.528 26.7768   2
   7   3   8 358.118 31.6992   1
  -7   3  -8 360.286 31.1090   2
   8  -3   8 90.1781 25.0827   1
  -8  -3  -8 113.605 17.6677   3
   8   3   8 121.419 24.0351   1
  -8   3  -8 150.420 24.3573   2
   8   3   8 131.829 18.1908   2
  -9  -3  -8 92.9046 17.9649   3
   9  -3   8 87.7661 28.1479   1
   9   3   8 74.6624 16.9353   2
   9   3   8 128.691 25.1310   1
 -10  -3  -8 3.87368 13.9639   3
  10  -3   8 -32.446 30.1960   1
  10   3   8 22.9144 23.3566   1
  -8  -4   8 27.2097 25.2889   2
   8  -4  -8 7.91768 18.4754   3
   8  -4  -8 -2.6156 26.8699   1
  -8   4   8 11.4844 22.9527   2
   7  -4  -8 17.6637 18.3016   3
  -7  -4   8 -9.9547 21.9938   2
   7  -4  -8 9.80303 22.9911   1
  -7   4   8 12.9557 20.5675   2
  -6  -4   8 11.5426 19.7840   2
   6  -4  -8 8.79053 16.0377   3
   6  -4  -8 -0.0253 23.6316   1
  -6   4   8 29.3675 20.5372   2
   5  -4  -8 103.872 17.0645   3
   5  -4  -8 130.021 20.4456   1
  -5  -4   8 121.858 24.3455   2
  -5   4   8 126.779 22.2317   2
   4  -4  -8 96.4857 22.9108   1
   4  -4  -8 112.147 16.9100   3
  -4  -4   8 95.1257 21.4365   2
  -4   4   8 82.6558 18.8577   2
   3  -4  -8 100.828 20.8645   1
   3  -4  -8 100.119 16.5456   3
  -3  -4   8 124.033 22.6669   2
  -3   4   8 113.868 17.2618   2
   2  -4  -8 161.656 17.9223   3
  -2  -4   8 153.078 23.1912   2
   2  -4  -8 160.407 22.4736   1
  -2   4   8 224.778 24.3909   2
  -1  -4   8 24.8997 15.1724   2
   1  -4  -8 -9.0365 12.7106   3
   1  -4  -8 2.28596 12.6013   1
  -1   4   8 3.37671 12.4491   2
   1   4  -8 17.4371 13.0943   3
   1   4  -8 4.58727 5.77470   1
   0  -4   8 4.81681 14.8547   2
   0  -4   8 4.86850 8.80605   1
   0  -4  -8 -14.373 11.8025   3
   0   4  -8 -0.3107 13.1981   3
   0   4   8 4.00461 11.4318   2
   0   4  -8 -3.5009 7.57944   1
   1  -4   8 7.92483 11.4543   1
  -1  -4  -8 9.05031 12.6766   3
   1  -4   8 15.6392 11.7568   2
   1   4   8 6.20226 11.0929   2
  -1   4  -8 7.92217 9.72764   1
  -2  -4  -8 65.2885 13.9986   3
   2  -4   8 50.3034 14.8471   2
   2  -4   8 47.1949 14.3724   1
   2   4   8 50.3289 16.2789   2
  -2   4  -8 48.6837 12.4058   1
  -3  -4  -8 178.356 19.2619   3
   3  -4   8 186.214 20.8787   1
   3   4   8 163.085 21.7850   2
  -3   4  -8 167.784 17.3385   1
   4  -4   8 94.0774 19.4029   1
  -4  -4  -8 97.5467 15.8275   3
   4   4   8 84.6466 21.3161   1
   4   4   8 151.371 20.5310   2
  -4   4  -8 92.7622 17.8259   1
   5  -4   8 34.0254 19.4566   1
  -5  -4  -8 37.8313 14.5532   3
  -5   4  -8 41.6106 17.5157   1
   5   4   8 50.9693 17.3878   2
   5   4   8 50.0842 18.5770   1
  -6  -4  -8 23.3163 14.9192   3
   6  -4   8 24.0592 24.0501   1
   6   4   8 0.36650 20.6297   1
   6   4   8 7.14407 17.4149   2
  -6   4  -8 8.52293 19.3520   1
   7  -4   8 65.9300 27.8923   1
  -7  -4  -8 38.0587 18.8447   3
   7   4   8 52.7437 24.0927   1
   7   4   8 5.85445 17.7501   2
   7   4   8 13.5679 24.8529   2
  -8  -4  -8 36.0287 20.0122   3
   8  -4   8 30.9142 29.6493   1
   8   4   8 -14.871 25.6601   1
   8   4   8 4.21426 21.7271   2
   4  -5  -8 -9.1388 17.5684   3
   4  -5  -8 38.7757 19.7223   1
  -4   5   8 -7.3027 21.2371   2
   3  -5  -8 53.6182 27.1033   1
   3  -5  -8 -5.3549 17.0432   3
  -3   5   8 33.2360 19.7782   2
   2  -5  -8 9.08151 16.2334   3
   2  -5  -8 15.5757 24.9678   1
  -2   5   8 31.7865 20.1818   2
   1  -5  -8 54.0679 16.6966   3
  -1   5   8 63.4772 21.2416   2
   0  -5  -8 95.5573 17.0162   3
   0   5   8 132.356 23.4487   2
  -1  -5  -8 35.2790 15.6909   3
   1   5   8 90.6913 22.1135   2
  -2  -5  -8 19.9300 15.8903   3
   2  -5   8 -10.296 19.6451   1
   2   5   8 14.1637 21.5017   2
  -3  -5  -8 13.7167 15.2657   3
   3  -5   8 -19.144 22.1567   1
   3   5   8 18.8599 22.3487   2
  -4  -5  -8 11.2838 15.5752   3
   4  -5   8 -19.444 26.3983   1
   4   5   8 -9.7722 22.2912   2
   4   5   8 5.59130 28.5625   1
 -11   0   9 20.3903 23.3371   2
  11   0  -9 18.2263 20.4069   1
  11   0  -9 31.4584 25.3918   2
  10   0  -9 -16.797 17.7603   1
  10   0  -9 4.86571 19.9761   2
 -10   0   9 0.45445 20.2181   2
 -10   0   9 12.4504 20.7448   1
  -9   0   9 31.1856 15.6933   1
  -9   0   9 1.47761 16.5116   2
   9   0  -9 -8.4554 17.1053   2
   9   0  -9 9.22764 14.9440   1
  -8   0   9 3.81991 12.0916   1
   8   0  -9 -15.277 10.9222   1
  -8   0   9 -16.441 14.4146   2
   8   0  -9 -15.987 14.9719   2
  -7   0   9 -17.528 12.6183   2
   7   0  -9 -10.696 12.8494   2
  -7   0   9 -0.1315 9.69057   1
   7   0  -9 -2.6304 9.07932   1
   6   0  -9 0.85834 8.23433   1
  -6   0   9 6.10139 8.41111   1
   6   0  -9 -35.134 10.7989   2
  -6   0   9 -17.304 11.6653   2
  -5   0   9 -0.6387 11.3400   2
   5   0  -9 -6.4067 7.08983   1
   5   0  -9 -7.0428 10.1983   2
  -5   0   9 -4.7262 7.05313   1
  -4   0   9 4.87094 10.0230   2
   4   0  -9 4.32835 6.51073   1
  -4   0   9 6.06744 6.84628   1
   4   0  -9 -4.6080 8.65728   2
  -3   0   9 -1.8707 6.01448   1
  -3   0   9 4.11787 9.59497   2
   3   0  -9 -6.4562 6.88207   2
   3   0  -9 1.58909 7.90621   3
  -2   0   9 -1.5458 6.29294   1
   2   0  -9 12.6571 9.89972   2
  -2   0   9 3.76807 8.75381   2
   2   0  -9 4.18145 7.87776   3
   1   0  -9 0.55216 8.91740   2
  -1   0   9 -3.3305 5.94784   1
   1   0  -9 0.51167 6.33022   3
  -1   0   9 5.95015 8.54050   2
   0   0  -9 -2.3551 5.20390   3
   0   0   9 -0.7664 5.79883   1
   0   0   9 6.88641 6.35303   2
   0   0  -9 7.52360 8.83566   2
   0   0   9 -1.9102 6.11773   1
   1   0   9 2.77748 7.77223   2
  -1   0  -9 19.7037 9.54784   2
  -1   0  -9 0.69130 7.44627   3
   1   0   9 0.37615 5.78524   1
   1   0   9 9.04182 6.23367   1
   2   0   9 1.81674 7.11652   1
  -2   0  -9 19.3741 9.45628   2
   2   0   9 -0.0599 6.33737   2
  -2   0  -9 -6.8644 5.40932   3
   3   0   9 7.04991 8.75696   1
  -3   0  -9 4.16981 9.19808   2
   3   0   9 1.16633 9.06725   2
  -3   0  -9 6.36043 6.44545   3
  -4   0  -9 8.46922 8.89466   2
  -4   0  -9 3.14941 7.20413   3
   4   0   9 -12.968 8.79079   2
   4   0   9 6.73769 8.49286   1
   5   0   9 2.28004 8.11504   2
  -5   0  -9 -4.4113 10.4797   3
  -5   0  -9 -8.5949 9.04185   2
   5   0   9 0.62929 9.70804   1
   6   0   9 10.2671 8.97426   2
  -6   0  -9 -1.1437 8.69999   1
   6   0   9 -6.2937 11.0775   1
  -6   0  -9 13.5978 10.1261   3
  -6   0  -9 1.17416 9.97041   2
  -7   0  -9 -5.2857 9.47733   2
  -7   0  -9 -1.3453 13.2421   1
   7   0   9 -15.168 9.44508   2
  -7   0  -9 8.14002 11.9265   3
   7   0   9 -12.737 9.48087   1
  -8   0  -9 0.23140 16.2768   1
   8   0   9 -0.2511 9.28820   2
  -8   0  -9 -1.7212 9.67383   2
  -8   0  -9 8.96054 12.8676   3
   8   0   9 14.5947 15.6245   1
  -9   0  -9 15.4532 13.5456   3
   9   0   9 -5.5490 7.45530   2
  -9   0  -9 -2.2069 8.58204   2
   9   0   9 11.6282 17.3907   1
 -10   0  -9 8.33549 16.3578   3
  10   0   9 8.01536 14.9052   1
  11   0   9 38.0340 24.3782   1
 -11   0  -9 -2.0177 16.8549   3
 -11  -1   9 186.373 27.7490   2
  11  -1  -9 253.667 31.6777   2
  11  -1  -9 191.201 28.6993   1
  11   1  -9 229.291 24.7376   1
 -11   1   9 224.315 30.3831   2
  10  -1  -9 115.922 26.9020   2
 -10  -1   9 97.1584 21.6934   2
  10  -1  -9 74.2527 21.7303   1
  10   1  -9 76.0073 17.2820   1
 -10   1   9 68.7064 23.7807   1
  10   1  -9 80.6272 24.3246   2
 -10   1   9 76.2621 23.5035   2
  -9  -1   9 7.77744 15.0536   1
   9  -1  -9 7.06988 15.6397   1
  -9  -1   9 -1.3925 18.7155   2
   9  -1  -9 1.57730 18.0829   2
  -9   1   9 4.94474 17.5883   2
   9   1  -9 -7.3975 18.6876   2
   9   1  -9 17.8548 12.2211   1
  -9   1   9 -14.291 18.0547   1
   8  -1  -9 146.548 19.6500   1
   8  -1  -9 153.763 22.7450   2
  -8  -1   9 185.501 22.2697   2
  -8  -1   9 136.747 14.8806   1
  -8   1   9 183.048 21.0088   1
   8   1  -9 134.894 13.6677   1
  -8   1   9 142.480 20.8391   2
   8   1  -9 170.628 22.6601   2
   7  -1  -9 432.393 26.7540   1
   7  -1  -9 457.816 30.8116   2
  -7  -1   9 442.114 22.0160   1
  -7  -1   9 455.055 31.3575   2
   7   1  -9 439.076 20.8219   1
  -7   1   9 404.016 26.7215   1
  -7   1   9 418.818 27.2695   2
   7   1  -9 465.384 32.0330   2
  -6  -1   9 667.936 37.6993   2
   6  -1  -9 686.434 37.5820   2
  -6  -1   9 620.700 25.9835   1
   6  -1  -9 723.536 32.4877   1
  -6   1   9 668.648 33.2731   1
   6   1  -9 685.632 25.8284   1
   6   1  -9 711.193 37.7854   2
  -6   1   9 644.284 36.6501   2
  -5  -1   9 270.733 13.1074   1
   5  -1  -9 304.988 21.3301   1
  -5  -1   9 310.260 24.9557   2
   5  -1  -9 326.394 20.9824   3
   5  -1  -9 316.063 24.8999   2
  -5   1   9 317.760 21.8791   1
   5   1  -9 341.782 24.2044   2
  -5   1   9 265.487 23.1019   2
   4  -1  -9 862.618 42.5562   2
  -4  -1   9 823.584 29.4075   1
  -4  -1   9 882.218 43.4272   2
   4  -1  -9 944.187 37.6374   1
   4  -1  -9 928.842 36.0340   3
  -4   1   9 819.966 40.6989   2
   4   1  -9 924.586 42.5418   2
  -4   1   9 914.482 37.0004   1
  -3  -1   9 67.9174 13.5827   2
   3  -1  -9 69.9207 10.5406   3
   3  -1  -9 63.2394 13.7539   2
   3  -1  -9 84.5720 11.5665   1
  -3   1   9 47.5310 12.6798   2
  -3   1   9 76.8277 11.3871   1
   3   1  -9 102.601 13.2574   2
  -2  -1   9 5.36126 2.90889   1
  -2  -1   9 1.40535 2.56547   1
   2  -1  -9 17.6978 8.89601   1
   2  -1  -9 -5.8695 6.70279   3
   2  -1  -9 -0.5470 7.82429   2
  -2  -1   9 -8.2807 8.64771   2
  -2   1   9 -7.2652 7.82960   1
  -2   1   9 0.18431 8.15352   2
   2   1  -9 2.43661 6.90458   2
   2   1  -9 11.3938 8.87595   3
   1  -1  -9 307.693 16.7123   3
  -1  -1   9 294.144 21.7132   2
  -1  -1   9 284.771 12.2191   1
   1  -1  -9 259.274 18.9130   2
  -1  -1   9 248.869 12.0549   1
   1   1  -9 257.724 19.6356   2
  -1   1   9 258.838 18.3766   2
  -1   1   9 299.507 18.6652   1
   1   1  -9 261.171 16.8377   3
   0  -1  -9 781.212 32.2239   3
   0  -1   9 764.638 29.1653   1
   0  -1  -9 748.254 36.7991   2
   0  -1   9 814.822 38.6947   2
   0  -1   9 840.024 29.4056   1
   0   1  -9 824.106 31.1390   3
   0   1   9 748.295 37.0811   2
   0   1   9 812.567 34.3365   1
   0   1  -9 769.473 36.8224   2
  -1  -1  -9 1178.51 53.3758   2
  -1  -1  -9 1282.73 44.7399   3
   1  -1   9 1238.78 45.0028   1
   1  -1   9 1271.87 54.3661   2
  -1   1  -9 1338.96 43.9150   3
   1   1   9 1316.45 49.0653   1
   1   1   9 1330.96 49.3732   1
  -1   1  -9 1168.25 52.5048   2
   1   1   9 1195.79 52.2200   2
  -2  -1  -9 948.787 37.2349   3
   2  -1   9 1019.23 37.7805   1
   2  -1   9 998.801 44.3664   2
  -2  -1  -9 916.593 43.4505   2
  -2   1  -9 1015.22 35.9034   3
   2   1   9 864.977 42.1879   2
   2   1   9 1026.83 40.5675   1
   2   1   9 1004.78 40.6179   1
  -2   1  -9 918.455 42.7646   2
   3  -1   9 34.8422 11.0123   2
  -3  -1  -9 31.1898 11.1841   2
   3  -1   9 39.3909 9.79025   1
  -3  -1  -9 55.5532 10.8852   3
  -3   1  -9 36.2794 9.55391   3
   3   1   9 41.0631 9.16359   1
  -3   1  -9 48.5346 9.64686   1
   3   1   9 41.1996 9.76745   2
  -3   1  -9 39.7741 10.2840   2
   4  -1   9 23.9720 10.5741   2
  -4  -1  -9 39.4806 11.6327   3
  -4  -1  -9 30.6510 10.6567   2
   4  -1   9 41.6526 10.1381   1
  -4   1  -9 33.2863 10.7834   3
  -4   1  -9 35.4223 10.0458   2
  -4   1  -9 26.4678 9.60398   1
   4   1   9 36.0874 10.2069   2
   4   1   9 53.0699 10.8555   1
  -5  -1  -9 23.9598 10.7621   2
   5  -1   9 28.7084 10.3195   2
  -5  -1  -9 4.72873 11.1098   3
   5  -1   9 32.3862 12.2674   1
   5   1   9 41.8005 11.0625   2
  -5   1  -9 30.8062 11.4348   3
   5   1   9 17.9737 11.9324   1
  -5   1  -9 39.2256 11.6807   1
  -5   1  -9 21.7574 10.1813   2
   6  -1   9 136.639 17.6023   1
  -6  -1  -9 144.221 16.9859   3
   6  -1   9 141.363 16.2660   2
  -6  -1  -9 163.338 17.1657   2
  -6   1  -9 137.415 17.4175   1
  -6   1  -9 140.378 15.8731   2
   6   1   9 159.611 16.8741   2
   6   1   9 161.831 19.5379   1
  -6   1  -9 157.998 15.9163   3
  -7  -1  -9 633.635 31.4384   3
  -7  -1  -9 583.543 30.0333   2
   7  -1   9 590.137 31.1678   2
   7  -1   9 600.334 34.1384   1
  -7   1  -9 609.370 31.9991   2
   7   1   9 592.827 30.5795   2
  -7   1  -9 610.912 33.7307   1
  -7   1  -9 624.932 29.1327   3
   7   1   9 642.618 35.5769   1
  -8  -1  -9 233.052 22.4438   3
   8  -1   9 239.572 20.8906   2
   8  -1   9 239.070 25.2977   1
  -8  -1  -9 232.321 18.4407   2
  -8   1  -9 229.357 23.1692   2
  -8   1  -9 256.672 22.3049   3
   8   1   9 257.095 25.6560   1
   8   1   9 261.902 19.5297   2
  -8   1  -9 270.416 26.1885   1
  -9  -1  -9 222.412 22.8349   3
   9  -1   9 242.667 26.1366   1
  -9   1  -9 254.748 22.5161   2
   9   1   9 199.016 25.3090   1
   9   1   9 196.802 15.1275   2
  -9   1  -9 225.185 22.0532   3
  10  -1   9 23.4566 17.2345   1
 -10  -1  -9 73.0837 17.9918   3
  10   1   9 54.3841 23.1996   1
 -10   1  -9 54.1907 18.3670   3
  11  -1   9 3.38350 24.7816   1
 -11  -1  -9 49.1962 21.1487   3
  11   1   9 10.5692 24.6042   1
 -11   1  -9 12.2905 18.9333   3
  10  -2  -9 192.059 27.7269   1
 -10  -2   9 252.428 30.0632   2
 -10   2   9 218.200 29.2943   2
  10   2  -9 242.286 34.4095   2
  -9  -2   9 304.835 31.8256   2
   9  -2  -9 274.363 28.8649   1
   9  -2  -9 262.552 31.2762   2
  -9   2   9 244.716 27.4212   2
   9   2  -9 282.257 30.5127   2
   9   2  -9 271.433 17.5316   1
   8  -2  -9 480.597 33.1944   1
  -8  -2   9 520.089 36.8624   2
   8  -2  -9 461.596 28.1890   3
   8  -2  -9 489.771 37.2238   2
   8   2  -9 406.362 16.8121   1
  -8   2   9 396.533 34.8264   1
  -8   2   9 449.103 34.1918   2
   8   2  -9 519.365 36.8586   2
   7  -2  -9 177.007 19.2278   3
  -7  -2   9 177.505 21.6772   2
   7  -2  -9 187.185 23.7256   2
   7  -2  -9 201.779 22.6587   1
   7   2  -9 181.822 22.7233   2
  -7   2   9 152.573 20.4070   2
  -7   2   9 179.997 21.3881   1
   6  -2  -9 -1.1629 11.6140   3
  -6  -2   9 -4.8659 13.9077   2
   6  -2  -9 17.6145 16.0400   2
   6  -2  -9 -4.0627 12.5248   1
  -6   2   9 20.0857 10.3226   2
  -6   2   9 -4.1533 12.2060   1
   6   2  -9 3.39017 14.4412   2
   5  -2  -9 232.634 19.7237   3
  -5  -2   9 253.439 25.0678   2
   5  -2  -9 253.322 25.7900   2
   5  -2  -9 253.630 22.5145   1
   5   2  -9 243.254 23.4411   2
  -5   2   9 176.028 18.3888   2
  -5   2   9 238.490 21.7328   1
   4  -2  -9 31.7061 12.9924   1
   4  -2  -9 64.6706 12.6956   2
  -4  -2   9 46.1542 14.8568   2
   4  -2  -9 53.2287 13.6878   3
  -4   2   9 57.2223 12.4184   1
  -4   2   9 60.7105 11.9372   2
   4   2  -9 61.4380 14.1340   2
   3  -2  -9 302.202 24.8148   2
  -3  -2   9 358.800 26.5886   2
   3  -2  -9 327.429 23.0951   1
   3  -2  -9 326.154 20.8945   3
   3   2  -9 326.132 21.9050   2
  -3   2   9 338.877 24.1880   2
  -3   2   9 293.912 23.5367   1
   2  -2  -9 1655.62 57.9831   3
   2  -2  -9 1710.62 64.7896   1
   2  -2  -9 1728.50 71.6243   2
  -2  -2   9 1711.76 71.5949   2
  -2   2   9 1680.92 68.9506   2
  -2   2   9 1659.24 64.7726   1
   2   2  -9 1690.18 69.3599   2
   1  -2  -9 675.796 35.5633   2
  -1  -2   9 674.419 34.4779   2
   1  -2  -9 677.106 29.7224   3
  -1   2   9 671.998 34.2584   2
   1   2  -9 630.940 32.7958   2
   1   2  -9 668.166 28.0186   3
  -1   2   9 646.337 32.8944   1
   0  -2   9 185.332 9.62386   1
   0  -2  -9 179.890 14.4973   3
   0  -2   9 236.175 21.3688   2
   0  -2  -9 187.986 20.4816   2
   0   2   9 206.518 18.9765   2
   0   2   9 182.014 17.0112   1
   0   2  -9 178.764 15.1686   3
   0   2  -9 203.484 18.4888   2
   1  -2   9 4.46086 11.3036   2
  -1  -2  -9 1.96286 7.32686   3
   1  -2   9 -2.1847 5.55063   1
  -1  -2  -9 2.21068 8.20487   2
  -1   2  -9 -0.5320 7.08177   2
   1   2   9 -4.9734 11.5487   1
  -1   2  -9 -12.843 7.75822   3
   1   2   9 -8.8053 6.66698   2
  -1   2  -9 7.00476 5.69346   1
   2  -2   9 99.7500 15.9559   2
  -2  -2  -9 135.928 16.8287   2
   2  -2   9 99.1548 11.0211   1
  -2  -2  -9 118.549 14.3504   3
   2   2   9 115.383 16.5435   1
   2   2   9 93.1216 14.4188   2
  -2   2  -9 133.574 15.5494   2
  -2   2  -9 103.250 10.0875   1
  -2   2  -9 96.2324 12.6042   3
   3  -2   9 336.545 20.3157   1
  -3  -2  -9 321.687 23.8709   2
   3  -2   9 320.530 24.6698   2
  -3  -2  -9 310.213 21.6873   3
  -3   2  -9 295.467 19.4852   3
   3   2   9 273.320 23.8573   1
  -3   2  -9 361.447 23.5998   2
  -3   2  -9 310.421 18.6108   1
   3   2   9 330.305 22.4633   2
   3   2   9 304.406 23.6180   1
   4  -2   9 601.081 30.3187   1
  -4  -2  -9 626.847 32.9086   2
   4  -2   9 580.961 32.8535   2
  -4  -2  -9 560.794 27.4881   3
   4   2   9 593.933 32.8243   1
  -4   2  -9 615.873 32.3204   2
  -4   2  -9 562.382 28.1882   1
   4   2   9 588.540 32.1133   1
   4   2   9 620.640 31.1143   2
  -4   2  -9 549.525 25.3613   3
   5  -2   9 226.905 21.3932   2
  -5  -2  -9 240.926 18.2040   3
  -5  -2  -9 230.338 20.5397   2
   5  -2   9 223.958 21.4154   1
  -5   2  -9 226.365 18.2406   3
  -5   2  -9 247.355 21.5115   2
   5   2   9 247.739 23.5127   1
   5   2   9 212.626 19.1288   2
   5   2   9 258.607 23.6068   1
  -5   2  -9 218.228 19.5220   1
  -6  -2  -9 214.330 20.9042   3
  -6  -2  -9 233.900 22.2096   2
   6  -2   9 232.588 22.2397   2
   6  -2   9 271.752 24.5038   1
  -6   2  -9 294.158 24.9169   2
   6   2   9 228.831 21.4765   1
  -6   2  -9 241.684 19.9096   3
   6   2   9 205.747 20.8515   2
  -6   2  -9 254.367 24.0457   1
   7  -2   9 256.958 25.8041   1
   7  -2   9 231.924 24.0310   2
  -7  -2  -9 223.485 19.5470   3
  -7   2  -9 293.444 25.9344   2
  -7   2  -9 245.450 19.4511   3
   7   2   9 226.217 20.5845   2
   7   2   9 194.522 24.5034   1
  -7   2  -9 240.001 24.2096   1
  -8  -2  -9 -29.739 12.6927   3
   8  -2   9 18.9070 19.5139   1
  -8   2  -9 -12.912 13.2887   3
  -8   2  -9 3.08209 15.5559   2
   8   2   9 -25.626 11.7192   1
  -8   2  -9 8.52039 17.5584   1
   8   2   9 6.78640 12.1161   2
  -9  -2  -9 138.338 20.7876   3
   9  -2   9 98.2459 20.7342   1
   9   2   9 95.3185 14.4540   2
   9   2   9 96.1944 22.3364   1
  -9   2  -9 162.447 21.1586   3
  -9   2  -9 119.562 20.3846   2
  10  -2   9 124.811 30.4359   1
 -10  -2  -9 105.777 21.4377   3
  10   2   9 68.5794 23.3214   1
 -10   2  -9 144.819 21.6553   3
  -9  -3   9 14.5133 23.9554   2
   9  -3  -9 4.37357 16.2280   3
   9  -3  -9 -39.076 25.2483   1
   8  -3  -9 20.5711 15.8334   3
   8  -3  -9 33.4407 22.0985   1
  -8  -3   9 13.0592 19.9205   2
  -8   3   9 40.5105 20.6185   2
   7  -3  -9 26.3458 20.8922   1
   7  -3  -9 27.3090 16.1123   3
  -7  -3   9 10.6220 19.4266   2
   7   3  -9 3.19067 20.7880   2
  -7   3   9 -16.783 16.0347   2
   6  -3  -9 12.5732 14.6794   3
  -6  -3   9 -19.080 15.3768   2
   6  -3  -9 -7.7422 17.6536   1
  -6   3   9 -2.4585 14.1006   2
   6   3  -9 29.7169 17.6823   2
   5  -3  -9 -20.102 16.7375   1
   5  -3  -9 -1.8765 12.3292   3
   5  -3  -9 6.62899 13.5116   2
  -5  -3   9 18.6066 16.9172   2
  -5   3   9 14.8510 15.5966   1
   5   3  -9 19.5427 16.8770   2
  -5   3   9 -8.8624 12.7927   2
   4  -3  -9 9.27796 15.0642   2
   4  -3  -9 11.3866 13.2533   3
  -4  -3   9 14.8596 15.8040   2
   4  -3  -9 22.5316 16.0046   1
  -4   3   9 10.9016 9.35877   2
  -4   3   9 -10.524 12.4714   1
   4   3  -9 20.0518 12.2363   2
   3  -3  -9 41.2518 13.9454   3
  -3  -3   9 40.2171 16.6042   2
   3  -3  -9 64.1400 16.5256   1
   3  -3  -9 45.7258 14.6473   2
  -3   3   9 38.2494 13.0647   1
  -3   3   9 48.3276 13.6705   2
   3   3  -9 75.3628 16.2238   2
   2  -3  -9 12.9322 10.6254   1
  -2  -3   9 13.8706 14.6760   2
   2  -3  -9 -5.7370 14.5974   2
   2  -3  -9 9.57252 10.9526   3
  -2   3   9 16.5036 12.0636   1
   2   3  -9 43.8565 13.6081   2
  -2   3   9 9.62432 8.77722   2
   1  -3  -9 33.8532 12.9379   3
  -1  -3   9 10.5853 11.3670   2
   1  -3  -9 16.9365 13.7969   2
  -1   3   9 34.0567 12.2982   1
  -1   3   9 16.5536 11.6654   2
   1   3  -9 30.9528 11.6821   2
   1   3  -9 17.3470 10.9839   3
   0  -3   9 2.38688 13.6431   2
   0  -3  -9 7.96248 13.5342   2
   0  -3  -9 -0.7008 10.2869   3
   0  -3   9 2.11903 4.02842   1
   0   3  -9 20.2185 11.2274   3
   0   3  -9 10.4027 4.33625   1
   0   3  -9 34.2900 12.8364   2
   0   3   9 3.65962 12.1084   2
   0   3   9 25.4474 10.9915   1
  -1  -3  -9 5.14054 11.7739   3
   1  -3   9 37.1280 14.2392   2
   1  -3   9 30.3862 7.94548   1
  -1  -3  -9 42.6795 15.7088   2
  -1   3  -9 28.4330 7.12197   1
   1   3   9 19.5712 12.7812   2
   1   3   9 47.9318 16.8636   1
  -1   3  -9 23.2254 10.0465   2
  -1   3  -9 30.9391 10.9396   3
  -2  -3  -9 25.5928 14.0478   2
   2  -3   9 8.08609 9.80068   1
  -2  -3  -9 13.5964 11.7194   3
   2  -3   9 -1.8684 13.3883   2
  -2   3  -9 4.48665 8.26206   1
   2   3   9 48.5832 15.2961   1
  -2   3  -9 10.1186 10.3301   3
   2   3   9 -4.9632 8.64401   2
  -2   3  -9 -1.8249 13.2021   2
   3  -3   9 3.83019 11.2399   1
  -3  -3  -9 16.7300 13.8924   3
  -3  -3  -9 9.46451 14.3111   2
   3  -3   9 3.07232 13.7225   2
   3   3   9 0.52328 12.2502   2
   3   3   9 -11.509 13.8669   1
  -3   3  -9 11.6229 11.1924   3
   3   3   9 38.8536 15.8596   1
  -3   3  -9 2.52304 10.2460   1
  -3   3  -9 6.02189 14.3416   2
  -4  -3  -9 -8.9570 12.1014   3
   4  -3   9 2.40822 13.0947   1
   4  -3   9 7.47410 14.6993   2
  -4   3  -9 -0.2770 12.1690   1
  -4   3  -9 4.19471 14.2989   2
   4   3   9 23.0348 17.4218   1
   4   3   9 12.3224 14.1388   1
  -4   3  -9 -3.8924 11.2844   3
   4   3   9 25.6985 12.8267   2
   5  -3   9 80.3075 19.2269   1
   5  -3   9 113.391 19.0043   2
  -5  -3  -9 99.7097 17.7495   3
  -5   3  -9 116.647 17.5215   1
  -5   3  -9 83.0469 12.9551   3
   5   3   9 79.2877 16.4815   1
  -5   3  -9 123.155 19.7360   2
   5   3   9 87.4331 17.7110   2
   6  -3   9 -14.014 14.8253   2
   6  -3   9 -12.084 17.7774   1
  -6  -3  -9 38.6061 14.4167   3
   6   3   9 57.5404 16.5693   1
  -6   3  -9 11.0654 16.3447   1
  -6   3  -9 27.6717 19.2012   2
   6   3   9 21.8027 14.8494   2
  -6   3  -9 1.80925 12.9222   3
   7  -3   9 -29.301 20.0705   1
  -7  -3  -9 -12.959 10.6155   3
  -7   3  -9 18.4820 20.2899   2
   7   3   9 19.0626 15.8628   2
  -7   3  -9 1.26281 19.9269   1
   7   3   9 -23.900 13.0522   1
   8  -3   9 -29.914 23.3229   1
  -8  -3  -9 -6.8436 11.0838   3
   8   3   9 -40.106 20.3636   1
   8   3   9 2.93535 17.5169   2
  -8   3  -9 30.1009 21.4085   2
   9  -3   9 -42.648 27.3726   1
  -9  -3  -9 9.29603 13.5469   3
   9   3   9 -5.5373 24.1806   1
   7  -4  -9 52.9638 28.7395   1
   7  -4  -9 109.267 21.1634   3
  -7  -4   9 117.688 28.6975   2
  -7   4   9 55.2144 23.5505   2
  -6  -4   9 48.1913 20.8894   2
   6  -4  -9 -4.9174 18.5184   1
   6  -4  -9 4.60965 17.7914   3
  -6   4   9 1.67051 20.1914   2
   5  -4  -9 -38.879 19.9398   1
   5  -4  -9 -11.190 14.6939   3
  -5  -4   9 68.3161 22.1786   2
  -5   4   9 7.27111 18.2628   2
   4  -4  -9 131.195 18.3717   3
  -4  -4   9 178.484 25.9058   2
   4  -4  -9 187.388 23.1336   1
  -4   4   9 158.183 22.3447   2
  -3  -4   9 268.883 29.4276   2
   3  -4  -9 221.327 24.7409   1
   3  -4  -9 239.533 22.6641   3
  -3   4   9 283.610 24.0249   2
   2  -4  -9 457.392 29.5054   3
   2  -4  -9 517.992 32.9054   1
  -2  -4   9 517.915 38.1541   2
  -2   4   9 448.903 33.8312   2
   1  -4  -9 139.648 18.3274   3
  -1  -4   9 143.681 22.5730   2
   1   4  -9 129.353 17.6707   3
  -1   4   9 117.931 20.9054   2
   0  -4  -9 157.028 19.3198   3
   0  -4   9 178.076 24.1026   2
   0   4  -9 147.061 11.9569   1
   0   4   9 141.129 21.2697   2
   0   4  -9 160.217 17.9006   3
  -1  -4  -9 14.1839 13.9222   3
   1  -4   9 30.0554 14.9868   2
   1  -4   9 -4.5731 10.7097   1
   1   4   9 -0.7459 14.3651   2
  -1   4  -9 9.76846 14.9923   3
  -1   4  -9 -13.046 9.10821   1
   2  -4   9 11.2538 13.4837   1
  -2  -4  -9 14.9609 15.0433   3
   2  -4   9 3.72960 14.4751   2
   2   4   9 15.2418 16.1739   2
  -2   4  -9 9.05776 11.7918   1
   3  -4   9 254.859 26.3429   2
  -3  -4  -9 227.672 22.8218   3
   3  -4   9 245.318 22.5977   1
   3   4   9 209.300 23.0483   2
  -3   4  -9 227.066 22.8080   1
   4  -4   9 87.7025 20.6493   1
  -4  -4  -9 82.1124 17.6803   3
  -4   4  -9 65.1812 17.7989   1
   4   4   9 103.137 20.4072   2
   4   4   9 110.301 22.7972   1
  -5  -4  -9 213.733 23.4228   3
   5  -4   9 243.839 27.0088   1
  -5   4  -9 238.175 24.2713   1
   5   4   9 233.937 26.1826   2
   5   4   9 234.074 28.2990   1
   6  -4   9 227.895 31.0057   1
  -6  -4  -9 168.409 22.4880   3
   6   4   9 152.013 24.3620   2
   6   4   9 165.783 23.0773   1
  -6   4  -9 95.3766 24.6791   1
   7  -4   9 9.01916 27.5752   1
  -7  -4  -9 3.85151 17.9381   3
   7   4   9 -12.321 22.1413   1
   7   4   9 -10.416 23.0240   2
   3  -5  -9 73.3437 27.5025   1
   3  -5  -9 21.1154 17.9825   3
  -3   5   9 62.7648 19.6473   2
   2  -5  -9 21.5467 18.9191   3
  -2   5   9 33.1764 21.4255   2
   1  -5  -9 25.0073 18.0238   3
  -1   5   9 48.4936 22.1061   2
   0  -5  -9 136.656 19.4825   3
   0   5   9 140.216 25.1298   2
  -1  -5  -9 137.920 20.6820   3
   1   5   9 123.647 25.6280   2
  -2  -5  -9 154.202 20.8493   3
   2   5   9 160.503 28.2480   2
  -3  -5  -9 35.7662 17.0105   3
   3   5   9 32.3886 23.5308   2
  11   0 -10 -3.6819 21.8520   1
 -11   0  10 54.0802 27.5449   2
  10   0 -10 186.440 23.0997   1
 -10   0  10 169.160 25.7700   1
 -10   0  10 141.151 26.4977   2
  10   0 -10 171.072 28.0281   2
   9   0 -10 316.988 31.9324   2
  -9   0  10 324.867 27.5881   1
   9   0 -10 237.269 25.0929   1
  -9   0  10 294.946 32.1088   2
  -8   0  10 500.680 35.2074   2
  -8   0  10 528.402 29.1012   1
   8   0 -10 462.447 36.5891   2
   8   0 -10 496.147 29.0354   1
  -7   0  10 115.537 13.9772   1
  -7   0  10 81.2138 18.9290   2
   7   0 -10 115.791 20.4624   2
   7   0 -10 142.519 15.3212   1
   6   0 -10 1690.15 74.4671   2
  -6   0  10 1718.65 63.2927   1
   6   0 -10 1761.30 63.7117   1
  -6   0  10 1897.51 75.9806   2
  -5   0  10 38.8906 13.2480   2
   5   0 -10 37.6769 9.45744   1
   5   0 -10 38.2555 13.1198   2
  -5   0  10 23.9751 9.42420   1
   4   0 -10 83.6546 11.7941   3
   4   0 -10 99.0587 15.2132   2
  -4   0  10 95.5694 15.6674   2
  -4   0  10 82.7247 10.2902   1
   4   0 -10 81.7538 10.1435   1
  -3   0  10 466.052 28.3104   2
  -3   0  10 400.753 20.2824   1
   3   0 -10 453.430 27.5498   2
   3   0 -10 386.628 23.0393   3
   2   0 -10 700.018 30.6666   3
  -2   0  10 744.258 37.2008   2
  -2   0  10 657.716 28.9936   1
   2   0 -10 773.948 36.4802   2
  -1   0  10 1874.15 66.2446   1
  -1   0  10 2050.92 78.0238   2
  -1   0  10 1794.88 66.2554   1
   1   0 -10 1809.25 63.2921   3
   1   0 -10 1976.64 77.3914   2
   0   0 -10 860.686 35.9834   3
   0   0  10 875.264 36.5953   1
   0   0 -10 1055.13 44.5603   2
   0   0  10 950.963 36.4580   1
   0   0  10 954.671 43.1006   2
   1   0  10 128.739 13.2677   1
  -1   0 -10 169.001 18.3528   2
   1   0  10 151.531 16.8420   2
  -1   0 -10 138.339 15.1043   3
   1   0  10 147.884 14.3638   1
  -2   0 -10 0.57604 6.57973   3
   2   0  10 -2.7447 9.48899   2
  -2   0 -10 5.84537 10.8602   2
   2   0  10 3.39970 8.97489   1
   3   0  10 229.186 18.1488   1
   3   0  10 172.137 17.6818   2
  -3   0 -10 205.472 19.2242   2
  -3   0 -10 189.017 17.1804   3
   4   0  10 256.501 19.7376   1
  -4   0 -10 236.847 19.8438   2
   4   0  10 245.253 21.7548   2
  -4   0 -10 256.076 20.1188   3
  -5   0 -10 2502.37 82.7016   3
   5   0  10 2515.37 91.7298   1
  -5   0 -10 2631.57 97.6305   2
   5   0  10 2466.73 97.1406   2
  -6   0 -10 227.207 20.2533   3
  -6   0 -10 206.928 20.4506   2
   6   0  10 207.636 20.7697   2
   6   0  10 170.184 19.6919   1
   7   0  10 272.749 21.9865   2
  -7   0 -10 205.688 21.3244   1
  -7   0 -10 230.450 21.6044   2
  -7   0 -10 257.904 22.7163   3
   7   0  10 256.275 21.8741   1
  -8   0 -10 6.21948 18.2796   1
  -8   0 -10 -1.3471 14.2144   3
  -8   0 -10 30.0476 12.9715   2
   8   0  10 20.9987 11.9302   2
   8   0  10 22.4627 18.0838   1
   9   0  10 9.69968 10.3920   2
  -9   0 -10 23.3199 14.7806   3
   9   0  10 36.4501 19.0565   1
  -9   0 -10 16.2593 11.7454   2
  10   0  10 7.10129 21.5509   1
 -10   0 -10 65.9979 19.9674   3
 -11   0 -10 77.7823 22.1482   3
  11   0  10 91.6570 28.5033   1
  11  -1 -10 43.2884 27.6164   1
 -11  -1  10 48.5716 29.1767   2
 -11   1  10 22.3340 26.1550   2
 -10  -1  10 52.8424 26.0276   2
  10  -1 -10 61.9005 29.0612   2
  10  -1 -10 57.8818 22.5299   1
  10   1 -10 129.363 27.0810   2
 -10   1  10 106.343 24.4701   2
 -10   1  10 43.6300 25.6236   1
  10   1 -10 101.146 18.2603   1
  -9  -1  10 20.8391 20.4158   2
   9  -1 -10 16.8772 22.4794   2
  -9  -1  10 20.0957 14.3540   1
   9  -1 -10 -9.1449 17.2641   1
   9   1 -10 14.7380 22.1608   2
   9   1 -10 7.16355 13.0625   1
  -9   1  10 -5.2550 18.7974   1
  -9   1  10 18.8196 18.8789   2
  -8  -1  10 17.5705 11.8955   1
   8  -1 -10 12.9876 15.8445   1
   8  -1 -10 11.3818 18.6326   2
  -8  -1  10 7.13907 17.6906   2
   8   1 -10 -14.872 9.84364   1
  -8   1  10 -10.785 15.2269   1
  -8   1  10 9.88667 17.0577   2
   8   1 -10 -3.3907 18.5820   2
  -7  -1  10 29.9871 17.0473   2
   7  -1 -10 55.8749 18.2715   2
  -7  -1  10 59.2543 9.99346   1
   7  -1 -10 69.8194 15.7055   1
  -7   1  10 61.4690 16.4606   2
   7   1 -10 45.6531 8.81961   1
  -7   1  10 52.4592 16.0118   1
   7   1 -10 61.6245 17.9886   2
   6  -1 -10 63.8608 16.5133   2
  -6  -1  10 49.9422 7.32306   1
  -6  -1  10 48.0974 16.9620   2
   6  -1 -10 56.9300 13.6272   3
   6  -1 -10 71.1373 13.6977   1
  -6   1  10 75.0581 14.3419   2
  -6   1  10 58.3306 13.7423   1
   6   1 -10 61.4380 7.16937   1
   6   1 -10 39.2136 16.5043   2
   5  -1 -10 18.8191 11.2349   1
   5  -1 -10 19.5096 13.7978   2
  -5  -1  10 9.86503 13.6459   2
   5  -1 -10 18.2506 11.1753   3
  -5  -1  10 16.8016 4.71269   1
   5   1 -10 25.7898 12.6444   2
  -5   1  10 24.2470 12.4375   2
  -5   1  10 40.4283 12.0826   1
   4  -1 -10 932.421 48.0547   2
   4  -1 -10 1084.79 42.4845   1
   4  -1 -10 1008.60 39.1356   3
  -4  -1  10 1053.11 49.4284   2
   4   1 -10 1012.79 47.5895   2
  -4   1  10 1050.23 41.8078   1
  -4   1  10 891.563 46.9006   2
   3  -1 -10 171.342 15.5207   1
   3  -1 -10 137.910 17.2788   2
   3  -1 -10 153.142 16.3875   3
  -3  -1  10 155.592 18.7321   2
  -3  -1  10 141.760 6.21889   1
  -3   1  10 171.916 16.0658   1
   3   1 -10 203.447 19.4438   2
  -3   1  10 137.965 16.4647   2
  -2  -1  10 20.7569 11.2223   2
   2  -1 -10 16.6445 10.2432   2
  -2  -1  10 11.4563 3.86854   1
   2  -1 -10 8.01040 7.53487   3
  -2  -1  10 6.69211 3.57840   1
   2   1 -10 -1.5656 10.3331   3
  -2   1  10 11.3644 9.45676   1
   2   1 -10 -4.1413 10.3635   2
  -2   1  10 6.84267 10.2009   2
  -1  -1  10 81.3112 8.00335   1
  -1  -1  10 86.1078 15.4102   2
  -1  -1  10 72.3186 7.04101   1
   1  -1 -10 67.0671 13.3196   2
   1  -1 -10 83.6359 12.6782   3
  -1   1  10 59.2017 12.3166   2
  -1   1  10 102.293 13.2073   1
   1   1 -10 64.8249 11.2957   2
   1   1 -10 83.2721 12.1715   3
   0  -1 -10 9.88779 8.37330   3
   0  -1  10 -5.4344 5.59451   1
   0  -1  10 -8.5892 10.1278   2
   0  -1  10 4.26546 5.85492   1
   0  -1 -10 -0.1298 10.5200   2
   0   1 -10 -11.113 8.57502   2
   0   1 -10 -13.981 8.96317   3
   0   1  10 -9.2730 6.50275   2
   0   1  10 5.54334 9.48180   1
  -1  -1 -10 95.8839 13.7240   2
   1  -1  10 94.4951 13.6320   2
   1  -1  10 78.2787 9.55929   1
  -1  -1 -10 95.1504 12.7762   3
  -1   1 -10 99.1755 12.3474   3
   1   1  10 71.9062 13.5424   2
   1   1  10 118.674 14.4903   1
  -1   1 -10 105.456 13.9682   2
   1   1  10 92.3936 13.4870   1
  -2  -1 -10 152.383 16.0193   3
   2  -1  10 124.497 12.5674   1
   2  -1  10 125.123 16.6430   2
  -2  -1 -10 122.700 16.6278   2
  -2   1 -10 136.703 14.3214   3
   2   1  10 129.307 15.2842   2
   2   1  10 145.695 15.2258   1
  -2   1 -10 123.272 15.8423   2
   2   1  10 148.410 16.1523   1
   3  -1  10 921.128 42.6295   2
  -3  -1 -10 803.670 41.1560   2
   3  -1  10 873.608 36.8662   1
  -3  -1 -10 853.294 36.1972   3
   3   1  10 846.081 37.4643   1
   3   1  10 855.582 40.5268   2
  -3   1 -10 821.567 40.8104   2
   3   1  10 963.989 39.5259   1
  -3   1 -10 839.231 34.3547   3
  -4  -1 -10 23.1226 10.1422   3
   4  -1  10 42.2337 11.4275   1
   4  -1  10 13.8257 11.7161   2
  -4  -1 -10 22.6327 11.8457   2
  -4   1 -10 9.11607 10.0210   3
   4   1  10 10.7277 12.6482   1
   4   1  10 10.9434 10.5925   2
  -4   1 -10 22.6906 10.4267   1
  -4   1 -10 31.4942 11.5388   2
   5  -1  10 173.755 18.2039   1
  -5  -1 -10 181.932 16.5680   3
  -5  -1 -10 190.393 19.9519   2
   5  -1  10 165.407 18.8161   2
   5   1  10 170.943 17.7803   1
   5   1  10 171.144 17.9583   2
  -5   1 -10 197.367 18.9329   1
  -5   1 -10 178.649 17.5580   3
  -5   1 -10 200.682 21.5455   2
  -6  -1 -10 8.52068 12.5697   2
   6  -1  10 6.69499 13.4199   1
   6  -1  10 9.44972 12.0424   2
  -6  -1 -10 0.92180 9.80693   3
   6   1  10 11.0657 13.5850   1
  -6   1 -10 25.5790 12.4504   1
   6   1  10 -1.9333 11.3281   2
  -6   1 -10 3.96750 11.9748   2
  -6   1 -10 17.5540 12.6671   3
   7  -1  10 42.9834 14.3393   2
   7  -1  10 33.9535 16.3977   1
  -7  -1 -10 59.5355 15.4336   3
  -7  -1 -10 66.5262 14.2102   2
  -7   1 -10 18.8195 12.9943   2
   7   1  10 31.2752 12.5504   2
  -7   1 -10 75.0488 17.6199   1
  -7   1 -10 34.2104 14.4919   3
   7   1  10 64.3223 16.6291   1
  -8  -1 -10 88.2441 14.8507   2
   8  -1  10 74.8807 15.1806   2
  -8  -1 -10 99.3981 18.0701   3
   8  -1  10 93.2679 21.3417   1
  -8   1 -10 107.302 17.7443   1
   8   1  10 95.9286 14.6117   2
  -8   1 -10 117.031 17.7740   3
   8   1  10 88.3461 19.8608   1
  -8   1 -10 118.465 17.8486   2
   9  -1  10 14.1774 13.6767   2
   9  -1  10 36.0218 21.7538   1
  -9  -1 -10 41.9244 15.0243   3
   9   1  10 22.1372 11.2450   2
   9   1  10 15.2782 19.6165   1
  -9   1 -10 51.0463 18.2603   3
  -9   1 -10 24.0344 15.6581   2
 -10  -1 -10 14.2536 17.4237   3
  10  -1  10 -15.683 23.0437   1
  10   1  10 13.0160 22.6798   1
 -10   1 -10 9.15806 19.7441   3
  11  -1  10 29.9719 23.1668   1
  10  -2 -10 14.1730 17.8017   3
  10  -2 -10 21.0264 24.8770   1
 -10  -2  10 29.3506 26.5754   2
 -10   2  10 11.0459 24.4039   2
   9  -2 -10 78.4818 18.8169   3
   9  -2 -10 65.8425 24.8098   1
  -9  -2  10 61.2298 23.5487   2
  -9   2  10 71.4298 22.5467   2
   8  -2 -10 105.174 21.8742   1
  -8  -2  10 138.733 24.0715   2
   8  -2 -10 106.150 17.9922   3
  -8   2  10 85.5850 20.6837   2
   8   2 -10 103.432 25.0114   2
  -8   2  10 112.292 25.6915   1
   7  -2 -10 81.4217 20.7631   1
   7  -2 -10 133.567 23.4821   2
   7  -2 -10 105.431 17.7311   3
  -7  -2  10 126.258 21.9135   2
   7   2 -10 126.218 23.0449   2
  -7   2  10 123.511 21.7316   2
  -7   2  10 127.404 20.8714   1
  -6  -2  10 26.0080 18.2222   2
   6  -2 -10 58.0367 14.4950   3
   6  -2 -10 23.7735 14.4873   2
   6  -2 -10 33.7332 15.5919   1
   6   2 -10 40.1516 17.5009   2
  -6   2  10 24.6046 14.3255   2
  -6   2  10 30.9563 17.2196   1
   5  -2 -10 101.591 16.3391   3
   5  -2 -10 87.6200 15.7577   1
  -5  -2  10 111.104 19.4110   2
   5  -2 -10 126.053 17.6181   2
   5   2 -10 102.640 17.5250   2
  -5   2  10 106.066 17.3602   2
  -5   2  10 104.054 19.4465   1
  -4  -2  10 1.34975 10.7109   2
   4  -2 -10 -14.493 14.1573   2
   4  -2 -10 -9.7554 11.6245   3
   4  -2 -10 13.2156 12.5519   1
  -4   2  10 3.15569 8.66926   2
  -4   2  10 -5.2745 12.8009   1
   4   2 -10 3.16960 12.1465   2
  -3  -2  10 145.429 20.1556   2
   3  -2 -10 200.250 20.3034   1
   3  -2 -10 168.887 18.1797   2
   3  -2 -10 166.069 16.7885   3
   3   2 -10 165.962 19.2231   2
  -3   2  10 148.179 18.6701   2
  -3   2  10 154.494 18.9642   1
   2  -2 -10 131.497 19.7460   2
   2  -2 -10 131.997 16.4624   3
  -2  -2  10 149.014 17.6460   2
   2  -2 -10 145.227 17.7082   1
  -2   2  10 144.286 18.1441   1
   2   2 -10 141.436 15.1577   3
  -2   2  10 159.096 16.2189   2
   2   2 -10 145.931 17.6472   2
   1  -2 -10 120.258 17.9035   2
  -1  -2  10 126.765 18.8620   2
   1  -2 -10 124.715 15.5122   3
  -1   2  10 137.560 16.6862   1
   1   2 -10 102.432 14.1845   3
  -1   2  10 114.022 15.8960   2
   1   2 -10 123.888 15.2484   2
   0  -2  10 235.332 10.8154   1
   0  -2 -10 245.482 17.5394   3
   0  -2 -10 236.535 20.4419   2
   0  -2  10 222.654 20.2920   2
   0  -2  10 240.892 10.9873   1
   0   2  10 249.767 19.1453   2
   0   2 -10 225.976 17.7533   3
   0   2 -10 261.211 22.0891   2
   0   2  10 265.911 23.9029   1
   1  -2  10 39.2480 7.52633   1
  -1  -2 -10 15.3781 13.4943   2
  -1  -2 -10 27.6039 9.70817   3
   1  -2  10 27.6429 10.8870   2
  -1   2 -10 6.01529 9.18694   3
   1   2  10 34.3487 12.1013   2
  -1   2 -10 39.8689 10.6968   2
   1   2  10 24.2865 12.6365   1
  -2  -2 -10 97.6012 15.3084   3
   2  -2  10 93.2152 14.8892   2
   2  -2  10 101.723 11.7686   1
  -2  -2 -10 81.3924 14.4680   2
  -2   2 -10 89.2973 13.6573   3
   2   2  10 87.1815 14.2406   2
  -2   2 -10 95.1751 10.7118   1
   2   2  10 135.159 18.5086   1
   2   2  10 91.6707 15.8213   1
  -2   2 -10 110.788 14.8264   2
   3  -2  10 95.8193 13.8892   1
  -3  -2 -10 99.0532 17.3072   2
   3  -2  10 88.3944 16.4502   2
  -3  -2 -10 84.9084 15.6566   3
   3   2  10 78.1253 14.2483   2
   3   2  10 97.8591 16.4195   1
  -3   2 -10 109.686 15.0857   2
  -3   2 -10 70.7597 13.3694   3
   3   2  10 106.678 18.1621   1
  -3   2 -10 86.3389 12.2560   1
  -4  -2 -10 70.0880 16.3527   2
   4  -2  10 65.4626 12.5079   1
   4  -2  10 71.2169 15.5206   2
  -4  -2 -10 51.9918 14.7546   3
   4   2  10 81.6979 15.3579   1
   4   2  10 48.6493 13.6672   2
  -4   2 -10 43.8648 12.4800   1
  -4   2 -10 51.0454 13.2811   3
   4   2  10 73.8805 16.8336   1
  -4   2 -10 56.6681 15.2578   2
   5  -2  10 64.0546 15.0272   2
   5  -2  10 66.4916 15.6183   1
  -5  -2 -10 64.1465 14.0995   3
  -5  -2 -10 64.0242 16.0600   2
  -5   2 -10 74.5017 14.9036   1
  -5   2 -10 69.2285 14.3959   3
   5   2  10 44.8102 13.3336   2
   5   2  10 88.2286 17.5166   1
  -5   2 -10 56.9843 14.9964   2
   5   2  10 94.9565 15.2648   1
  -6  -2 -10 123.318 18.7824   3
  -6  -2 -10 127.441 17.0651   2
   6  -2  10 127.822 17.9248   2
   6  -2  10 116.167 19.1343   1
   6   2  10 110.484 20.0179   1
  -6   2 -10 114.027 19.4618   2
   6   2  10 85.9188 15.6179   2
   6   2  10 109.787 17.0305   1
  -6   2 -10 95.5781 15.0403   3
  -6   2 -10 103.184 17.7083   1
  -7  -2 -10 89.0939 15.4188   3
   7  -2  10 78.7804 18.5702   2
   7  -2  10 86.3004 19.5782   1
  -7   2 -10 93.1165 18.5040   2
  -7   2 -10 86.7539 15.8175   3
   7   2  10 107.175 21.7903   1
   7   2  10 85.7757 16.1321   2
  -7   2 -10 73.0111 18.8373   1
   8  -2  10 -2.6268 19.8635   1
  -8  -2 -10 11.8775 17.6308   3
   8  -2  10 13.6739 15.9839   2
  -8   2 -10 48.9303 16.8689   3
   8   2  10 19.7251 15.3086   1
   8   2  10 17.7120 14.2074   2
  -8   2 -10 9.65004 18.1706   2
   9  -2  10 36.7369 24.9903   1
  -9  -2 -10 23.5048 17.8040   3
   9   2  10 11.5909 14.9420   2
   9   2  10 3.94732 20.1822   1
  -9   2 -10 7.36250 17.6659   3
  10  -2  10 7.53421 31.1911   1
 -10  -2 -10 23.7281 17.8667   3
 -10   2 -10 21.6466 18.7601   3
  10   2  10 -36.773 23.4583   1
   9  -3 -10 46.0106 18.5380   3
  -9  -3  10 47.6561 29.1442   2
   9  -3 -10 -13.541 25.6736   1
  -9   3  10 93.4140 28.4797   2
   8  -3 -10 1.28673 17.6041   3
  -8  -3  10 -34.167 23.0181   2
   8  -3 -10 -12.869 17.7821   1
  -8   3  10 6.38351 19.8909   2
   7  -3 -10 -13.217 20.9286   1
   7  -3 -10 37.6654 16.5971   3
  -7  -3  10 29.2390 21.3063   2
  -7   3  10 22.1154 19.6701   2
  -6  -3  10 203.119 26.8407   2
   6  -3 -10 222.766 21.8967   3
   6  -3 -10 163.249 25.4613   1
  -6   3  10 162.103 25.0515   2
   5  -3 -10 577.757 37.6017   1
  -5  -3  10 611.416 40.7102   2
   5  -3 -10 515.714 30.3470   3
  -5   3  10 517.204 37.5877   2
   4  -3 -10 586.936 31.6085   3
   4  -3 -10 533.079 35.2152   1
  -4  -3  10 639.721 41.3244   2
   4   3 -10 609.170 38.9010   2
  -4   3  10 585.977 39.2564   1
  -4   3  10 585.456 34.9967   2
   3  -3 -10 359.980 25.1705   3
   3  -3 -10 335.357 30.8996   2
   3  -3 -10 350.840 29.6092   1
  -3  -3  10 433.843 33.7988   2
  -3   3  10 304.691 26.1768   1
   3   3 -10 378.064 30.0543   2
  -3   3  10 328.585 28.3870   2
   2  -3 -10 107.149 20.4146   2
   2  -3 -10 157.168 21.6716   1
  -2  -3  10 195.550 23.8650   2
   2  -3 -10 134.060 17.5282   3
  -2   3  10 175.927 19.2920   2
   2   3 -10 154.648 20.5144   2
  -2   3  10 164.790 20.0320   1
   2   3 -10 165.459 17.9098   3
   1  -3 -10 -10.496 16.1641   2
  -1  -3  10 3.32731 11.1801   2
   1  -3 -10 -8.7095 11.2048   3
   1   3 -10 0.65546 12.0046   3
  -1   3  10 -2.8660 12.1381   2
   1   3 -10 19.0150 11.9580   2
  -1   3  10 0.71996 12.9764   1
   0  -3  10 190.738 24.1038   2
   0  -3 -10 149.512 20.3594   2
   0  -3 -10 132.857 18.2277   3
   0   3  10 158.532 19.7243   2
   0   3 -10 167.794 20.6459   2
   0   3 -10 148.847 16.0876   3
   0   3  10 191.070 23.3055   1
   1  -3  10 262.627 29.4043   2
  -1  -3 -10 316.314 30.3261   2
  -1  -3 -10 312.507 23.4994   3
   1  -3  10 280.282 16.5195   1
  -1   3 -10 309.037 21.6744   3
   1   3  10 315.685 30.1789   1
  -1   3 -10 297.286 15.5564   1
   1   3  10 290.466 25.1855   2
  -1   3 -10 306.946 23.9601   2
  -2  -3 -10 318.602 25.4385   3
   2  -3  10 352.700 21.8866   1
   2  -3  10 294.925 30.0109   2
  -2  -3 -10 374.317 31.7499   2
  -2   3 -10 316.190 22.4122   3
   2   3  10 352.804 28.3141   2
  -2   3 -10 329.511 19.7266   1
   2   3  10 336.406 25.9551   1
  -2   3 -10 383.618 29.9855   2
  -3  -3 -10 381.868 24.0022   3
   3  -3  10 366.454 31.4671   2
  -3  -3 -10 383.033 31.4852   2
   3  -3  10 369.772 25.3256   1
   3   3  10 340.835 25.6498   2
   3   3  10 342.375 29.6381   1
   3   3  10 352.162 27.4631   1
  -3   3 -10 362.577 30.9003   2
  -3   3 -10 372.435 24.4522   3
   4  -3  10 517.211 37.0128   2
  -4  -3 -10 536.723 31.9253   3
   4  -3  10 532.636 32.5785   1
  -4  -3 -10 525.659 36.4455   2
   4   3  10 538.403 35.7269   2
  -4   3 -10 575.172 28.6579   3
  -4   3 -10 541.863 36.5049   2
  -4   3 -10 503.699 29.3383   1
   4   3  10 493.087 31.0381   1
  -5  -3 -10 5.17463 15.4511   3
   5  -3  10 23.9995 17.3010   1
   5  -3  10 50.4458 18.0854   2
   5   3  10 24.9782 15.3397   2
  -5   3 -10 44.1575 16.9835   1
   5   3  10 36.7055 16.7487   1
  -5   3 -10 9.29191 13.5511   3
  -5   3 -10 24.1392 19.5321   2
  -6  -3 -10 13.1175 13.2320   3
   6  -3  10 -17.942 19.7679   1
   6  -3  10 -1.6204 18.6681   2
   6   3  10 10.2082 17.0025   2
  -6   3 -10 12.0305 19.1914   1
  -6   3 -10 9.25100 14.6871   3
   6   3  10 35.3872 17.2567   1
  -6   3 -10 56.6992 20.5638   2
  -7  -3 -10 71.8354 19.1036   3
   7  -3  10 33.0558 24.5998   1
  -7   3 -10 80.9259 22.8706   1
  -7   3 -10 96.1914 24.4980   2
   7   3  10 93.5999 22.2765   1
   7   3  10 80.5841 20.1666   2
   8  -3  10 37.7126 28.7059   1
  -8  -3 -10 83.4906 20.2704   3
   8   3  10 21.6201 23.6973   1
  -8   3 -10 123.127 31.4613   2
   8   3  10 65.5625 19.5770   2
   6  -4 -10 22.0736 18.8563   3
   6  -4 -10 45.7414 27.3773   1
  -6  -4  10 44.8249 24.0012   2
  -6   4  10 -3.0309 21.8661   2
   5  -4 -10 57.1405 20.3387   1
  -5  -4  10 7.89759 25.2447   2
   5  -4 -10 35.1765 17.6410   3
  -5   4  10 30.9569 20.2222   2
  -4  -4  10 12.6241 22.7241   2
   4  -4 -10 25.4774 15.2010   3
   4  -4 -10 56.6990 23.8413   1
  -4   4  10 32.7499 19.0245   2
  -3  -4  10 32.6539 22.5800   2
   3  -4 -10 33.4948 21.3859   1
   3  -4 -10 63.0190 17.0065   3
  -3   4  10 34.1563 13.8741   2
  -2  -4  10 85.3297 21.5138   2
   2  -4 -10 119.176 19.0157   3
  -2   4  10 97.7072 19.9116   2
   2   4 -10 92.8567 19.0860   3
  -1  -4  10 52.1354 17.1518   2
   1  -4 -10 42.1573 16.0984   3
  -1   4  10 65.7724 19.0407   2
   1   4 -10 71.9062 17.4897   3
   0  -4 -10 81.4885 18.3513   3
   0  -4  10 124.240 23.4538   2
   0   4 -10 86.3493 17.3372   3
   0   4  10 81.6150 20.5911   2
   1  -4  10 12.5077 14.2809   2
   1  -4  10 -3.2931 8.72934   1
  -1  -4 -10 16.6147 14.4787   3
   1   4  10 4.98009 16.7617   2
  -1   4 -10 21.4028 9.59370   1
  -1   4 -10 8.07010 16.0169   3
   2  -4  10 -13.469 13.3889   1
  -2  -4 -10 32.9311 16.4809   3
   2  -4  10 0.21476 15.9935   2
  -2   4 -10 32.4715 12.9333   1
   2   4  10 23.1942 18.3384   2
   3  -4  10 8.60919 17.9853   1
   3  -4  10 -15.928 14.5686   2
  -3  -4 -10 4.21171 13.8909   3
   3   4  10 27.8698 21.3053   1
   3   4  10 14.1923 16.2249   2
  -3   4 -10 3.23128 15.6558   1
   4  -4  10 43.9877 20.3748   1
  -4  -4 -10 25.3319 13.6880   3
   4  -4  10 19.1549 23.8993   2
   4   4  10 37.4487 20.6965   2
  -4   4 -10 27.0178 18.0769   1
   4   4  10 4.19473 20.6061   1
  -5  -4 -10 58.5032 18.1530   3
   5  -4  10 75.8346 24.9888   1
  -5   4 -10 31.4415 21.4579   1
   5   4  10 53.2756 22.7723   2
   5   4  10 85.3666 22.7008   1
  -6  -4 -10 72.7183 19.8199   3
   6  -4  10 91.0562 29.2333   1
   6   4  10 18.1041 23.3597   2
   6   4  10 79.1791 25.5745   1
 -10   0  11 -51.005 21.3857   2
  10   0 -11 -41.237 20.3970   1
   9   0 -11 4.08339 16.6450   1
  -9   0  11 5.21885 21.2175   2
  -9   0  11 4.67989 18.3826   1
  -8   0  11 -19.808 19.0672   2
  -8   0  11 0.64185 14.5312   1
   8   0 -11 -5.3338 14.0138   1
   8   0 -11 -21.169 21.7692   2
  -7   0  11 -32.060 15.7110   2
  -7   0  11 -8.9743 11.9748   1
   7   0 -11 22.3346 18.1530   2
   7   0 -11 -9.6180 11.3416   1
  -6   0  11 -10.050 10.2702   1
  -6   0  11 -17.951 14.4522   2
   6   0 -11 -5.1107 10.2323   1
  -5   0  11 10.6424 12.7792   2
   5   0 -11 4.31711 9.14746   3
   5   0 -11 -34.427 13.0812   2
   5   0 -11 -4.5567 9.31601   1
  -5   0  11 2.04923 9.46841   1
  -4   0  11 2.73824 8.99177   1
  -4   0  11 4.27939 13.5677   2
   4   0 -11 0.80753 8.04939   3
   4   0 -11 9.14079 12.5174   2
   3   0 -11 -2.8173 10.8898   2
  -3   0  11 -14.305 8.03705   2
  -3   0  11 0.52870 8.13938   1
   3   0 -11 2.45272 7.99102   3
  -2   0  11 2.96375 8.24819   1
  -2   0  11 -10.561 8.12498   2
   2   0 -11 -14.351 9.95089   3
   2   0 -11 16.3827 13.1729   2
   1   0 -11 -7.7908 10.5421   2
  -1   0  11 -0.7803 8.36284   1
  -1   0  11 -13.394 10.7052   2
  -1   0  11 -5.1772 6.69681   1
   1   0 -11 -12.489 9.70455   3
   0   0  11 3.67090 10.9334   2
   0   0 -11 2.96448 10.0223   3
   0   0  11 -5.1371 7.90123   1
   0   0 -11 7.90935 8.83921   2
   0   0  11 -3.9137 8.59200   1
  -1   0 -11 7.61970 9.57127   2
   1   0  11 -5.3761 10.6057   2
   1   0  11 0.76327 9.10219   1
   1   0  11 2.00989 9.40131   1
  -1   0 -11 -7.4334 10.2160   3
   2   0  11 -8.8051 8.55214   1
   2   0  11 -0.3718 9.75552   1
   2   0  11 -4.3392 10.7294   2
  -2   0 -11 -16.455 9.14722   3
  -2   0 -11 6.80692 10.9805   2
   3   0  11 9.45741 11.1389   1
   3   0  11 0.50835 11.3699   2
  -3   0 -11 2.18980 10.5874   2
  -3   0 -11 -8.8084 11.5364   3
  -4   0 -11 -4.5759 10.4699   2
  -4   0 -11 -3.7615 8.64815   3
   4   0  11 -5.5954 11.6292   2
   4   0  11 7.94907 11.7753   1
   5   0  11 4.38437 12.2900   2
  -5   0 -11 4.88201 12.9684   2
  -5   0 -11 1.97470 12.3371   3
   5   0  11 -18.164 12.4502   1
   6   0  11 5.14074 12.8489   2
   6   0  11 -3.4653 13.4181   1
  -6   0 -11 -12.021 13.1160   3
  -6   0 -11 -11.198 13.7207   2
   7   0  11 -4.0340 11.3146   1
  -7   0 -11 1.73042 15.0008   3
   7   0  11 -5.3980 13.1074   2
  -7   0 -11 -8.3552 14.5315   2
  -8   0 -11 -7.6470 15.0473   2
   8   0  11 -4.9762 14.3039   2
  -8   0 -11 0.93571 16.0117   3
   8   0  11 -37.145 16.6097   1
   9   0  11 37.4644 21.2141   1
   9   0  11 8.27376 14.2002   2
  -9   0 -11 -21.797 17.2570   3
  10   0  11 13.8781 25.5307   1
 -10   0 -11 15.8966 19.5276   3
 -10  -1  11 219.529 33.8161   2
  10  -1 -11 187.886 29.5144   1
 -10   1  11 191.732 30.0217   2
   9  -1 -11 131.720 23.6850   1
  -9  -1  11 127.246 27.4178   2
  -9   1  11 171.228 25.8010   2
   9   1 -11 125.051 15.7310   1
  -9   1  11 84.5911 24.0330   1
   8  -1 -11 351.590 29.8217   1
  -8  -1  11 406.494 37.4425   2
   8   1 -11 385.049 37.3327   2
   8   1 -11 394.473 21.7382   1
  -8   1  11 387.702 35.4372   2
  -8   1  11 418.567 31.7271   1
   7  -1 -11 75.0992 21.8441   2
  -7  -1  11 61.7913 9.46482   1
  -7  -1  11 46.0956 19.7271   2
   7  -1 -11 64.9284 17.6521   1
   7  -1 -11 56.0780 16.2517   3
  -7   1  11 86.4492 19.3535   2
   7   1 -11 100.724 23.1597   2
  -7   1  11 70.6552 18.6025   1
  -6  -1  11 130.763 9.24102   1
   6  -1 -11 88.9429 17.0177   2
  -6  -1  11 117.602 22.2873   2
   6  -1 -11 137.695 17.6341   1
   6  -1 -11 97.9406 17.4535   3
   6   1 -11 151.034 21.3400   2
  -6   1  11 127.423 20.5965   2
  -6   1  11 112.825 17.1305   1
   5  -1 -11 247.836 24.1979   2
   5  -1 -11 362.536 24.3744   1
  -5  -1  11 353.748 26.3654   2
   5  -1 -11 269.846 23.1636   3
  -5   1  11 279.747 27.0962   2
   5   1 -11 352.375 24.7436   2
  -5   1  11 326.080 23.9285   1
  -4  -1  11 261.929 26.2481   2
   4  -1 -11 238.506 19.7106   1
   4  -1 -11 177.962 23.0778   2
   4  -1 -11 216.266 20.3916   3
  -4   1  11 243.110 20.3007   1
   4   1 -11 249.483 24.1565   2
  -4   1  11 223.212 22.9616   2
   3  -1 -11 505.141 32.7410   2
   3  -1 -11 574.243 29.1566   3
  -3  -1  11 549.954 34.0260   2
  -3  -1  11 472.672 17.6919   1
   3   1 -11 579.625 28.0865   3
  -3   1  11 460.837 30.7614   2
  -3   1  11 535.828 27.8158   1
   3   1 -11 586.322 32.1343   2
  -2  -1  11 538.270 32.6823   2
   2  -1 -11 500.552 24.8075   3
   2  -1 -11 415.135 28.7709   2
  -2  -1  11 497.476 18.7869   1
  -2  -1  11 516.347 18.9286   1
   2   1 -11 521.184 26.6865   3
   2   1 -11 473.050 28.6930   2
  -2   1  11 507.308 28.0901   1
  -2   1  11 464.146 29.7643   2
   1  -1 -11 183.625 18.2551   3
  -1  -1  11 195.438 12.0491   1
  -1  -1  11 209.916 12.1574   1
  -1  -1  11 232.465 23.2020   2
   1  -1 -11 183.297 18.4551   2
   1   1 -11 179.653 17.5327   3
  -1   1  11 191.482 18.7141   1
  -1   1  11 161.833 19.4164   2
   1   1 -11 211.736 21.0587   2
   0  -1 -11 19.5417 10.5384   2
   0  -1  11 31.2313 7.31537   1
   0  -1  11 28.6352 12.7952   2
   0  -1 -11 34.3426 12.8784   3
   0  -1  11 20.7511 7.56205   1
   0   1 -11 36.9537 10.3567   2
   0   1 -11 20.2206 11.4509   3
   0   1  11 42.4909 11.8158   1
   0   1  11 8.69617 10.0714   2
  -1  -1 -11 3.66619 11.7418   2
   1  -1  11 31.4435 8.42287   1
   1  -1  11 30.0401 8.93358   1
  -1  -1 -11 0.35889 11.1360   3
   1  -1  11 38.6980 12.7527   2
   1   1  11 39.0748 11.8290   1
  -1   1 -11 50.8657 13.0682   2
   1   1  11 -0.0682 7.44205   2
  -1   1 -11 22.2697 8.72020   3
   1   1  11 19.8174 11.5899   1
   2  -1  11 168.055 20.0916   2
  -2  -1 -11 186.836 20.5289   2
  -2  -1 -11 190.819 18.3943   3
   2  -1  11 177.344 16.3917   1
   2   1  11 212.492 17.8061   2
  -2   1 -11 175.093 17.1689   3
   2   1  11 192.886 19.6803   1
  -2   1 -11 200.650 20.6175   2
   2   1  11 221.877 19.1241   1
   3  -1  11 1101.93 45.3885   1
  -3  -1 -11 1020.46 51.6565   2
  -3  -1 -11 1209.36 45.7607   3
   3  -1  11 1127.52 53.0677   2
   3   1  11 1149.17 50.8087   2
  -3   1 -11 1136.94 43.4069   3
  -3   1 -11 1098.42 51.2145   2
   3   1  11 1182.10 48.3514   1
   3   1  11 1180.93 48.4382   1
   4  -1  11 195.742 18.9233   1
  -4  -1 -11 161.132 20.1412   2
  -4  -1 -11 165.234 18.9606   3
   4  -1  11 176.976 20.5416   2
   4   1  11 188.332 19.0556   1
   4   1  11 166.648 18.0600   2
  -4   1 -11 169.388 18.2528   3
  -4   1 -11 186.102 19.6588   2
  -5  -1 -11 196.719 21.2973   2
  -5  -1 -11 196.734 21.7957   3
   5  -1  11 198.445 21.5192   2
   5  -1  11 194.688 20.6764   1
  -5   1 -11 217.370 20.2349   3
   5   1  11 215.111 20.6710   2
  -5   1 -11 175.575 19.3457   1
  -5   1 -11 219.048 22.6971   2
   5   1  11 260.929 23.8914   1
   6  -1  11 39.6838 15.1593   1
   6  -1  11 44.4977 15.9382   2
  -6  -1 -11 24.0382 15.0784   3
  -6  -1 -11 54.7590 16.0545   2
  -6   1 -11 38.7835 15.9292   1
   6   1  11 34.8009 14.3114   2
  -6   1 -11 51.4377 15.7265   3
   6   1  11 60.6334 16.9069   1
  -6   1 -11 39.4887 16.5447   2
   7  -1  11 12.2460 16.6304   1
   7  -1  11 27.8420 16.0602   2
  -7  -1 -11 20.4103 15.9583   2
  -7  -1 -11 -0.0928 11.9270   3
   7   1  11 10.0891 15.8969   1
  -7   1 -11 13.5533 15.4035   3
  -7   1 -11 16.8572 18.4659   1
  -7   1 -11 9.93373 16.0765   2
   7   1  11 -4.9278 13.7801   2
   8  -1  11 21.5300 16.1750   2
  -8  -1 -11 43.8759 18.2613   3
  -8  -1 -11 25.5171 16.3702   2
   8  -1  11 51.0500 21.2337   1
   8   1  11 29.4179 19.0775   1
  -8   1 -11 41.5018 18.4610   2
  -8   1 -11 25.5796 16.9093   3
   8   1  11 35.3421 15.5999   2
   9  -1  11 84.0288 17.9457   2
   9  -1  11 92.1456 25.6234   1
  -9  -1 -11 82.5713 19.3891   3
  -9   1 -11 28.9280 18.6167   3
   9   1  11 59.1332 23.8474   1
   9   1  11 57.3640 16.2281   2
 -10  -1 -11 187.576 26.5985   3
  10  -1  11 106.387 31.6708   1
  10   1  11 131.845 29.4375   1
 -10   1 -11 186.782 26.4127   3
   9  -2 -11 -32.030 22.8611   1
  -9  -2  11 52.9014 27.5431   2
   9  -2 -11 38.8404 17.9956   3
  -9   2  11 30.5317 23.3896   2
  -8  -2  11 255.206 30.6627   2
   8  -2 -11 268.191 25.9748   3
   8  -2 -11 264.659 29.1477   1
  -8   2  11 212.688 27.8648   2
   7  -2 -11 294.636 28.5645   1
  -7  -2  11 332.334 32.1391   2
   7  -2 -11 307.142 26.7497   3
  -7   2  11 280.970 29.8867   1
  -7   2  11 298.289 30.9104   2
  -6  -2  11 403.187 36.6997   2
   6  -2 -11 393.945 24.7625   3
   6  -2 -11 415.961 31.8729   1
   6   2 -11 446.746 31.7208   2
  -6   2  11 376.829 33.0654   1
  -6   2  11 424.901 29.9498   2
  -5  -2  11 269.688 28.2447   2
   5  -2 -11 300.377 26.5443   1
   5  -2 -11 224.522 27.5921   2
   5  -2 -11 240.658 22.9359   3
   5   2 -11 250.551 26.2752   2
  -5   2  11 195.478 24.1884   2
  -5   2  11 262.446 25.8685   1
  -4  -2  11 14.8411 17.1486   2
   4  -2 -11 8.99150 11.9461   2
   4  -2 -11 44.4654 15.8496   1
   4  -2 -11 35.8243 13.9288   3
  -4   2  11 46.2794 15.6066   2
   4   2 -11 24.1394 15.0242   2
  -4   2  11 26.7974 16.8843   1
   3  -2 -11 25.8423 13.6131   3
  -3  -2  11 -24.448 14.6738   2
   3  -2 -11 -16.550 15.7723   2
   3  -2 -11 23.1974 13.2973   1
  -3   2  11 21.0536 10.1529   2
   3   2 -11 18.6015 11.7657   3
   3   2 -11 49.0961 13.2988   2
  -3   2  11 -6.8870 14.3090   1
  -2  -2  11 57.8356 17.3696   2
   2  -2 -11 75.5954 18.3343   2
   2  -2 -11 63.6360 13.0949   3
  -2   2  11 86.2376 17.3943   1
   2   2 -11 67.8476 13.7461   3
   2   2 -11 107.715 16.6836   2
  -2   2  11 68.4262 15.3115   2
   1  -2 -11 211.133 19.9113   3
  -1  -2  11 184.822 21.5083   2
   1  -2 -11 208.247 23.5866   2
  -1   2  11 164.412 19.6459   2
   1   2 -11 217.911 22.9871   2
  -1   2  11 182.103 20.8004   1
   1   2 -11 220.984 19.0591   3
   0  -2  11 354.044 13.2062   1
   0  -2  11 269.184 12.8023   1
   0  -2 -11 316.404 22.8347   3
   0  -2  11 345.101 28.7872   2
   0  -2 -11 308.306 28.4072   2
   0   2  11 323.896 26.8913   1
   0   2  11 333.996 25.6989   2
   0   2 -11 381.905 27.5387   2
   0   2 -11 321.222 21.8926   3
  -1  -2 -11 1147.18 55.4414   2
  -1  -2 -11 1189.51 46.3756   3
   1  -2  11 1180.52 55.6842   2
   1   2  11 1252.33 51.6808   1
  -1   2 -11 1152.56 52.5772   2
   1   2  11 938.656 51.4719   2
  -1   2 -11 1225.22 43.5611   3
   2  -2  11 180.366 22.4060   2
   2  -2  11 165.415 16.8237   1
  -2  -2 -11 149.879 19.2441   3
  -2  -2 -11 126.200 21.0426   2
  -2   2 -11 180.491 16.8767   3
   2   2  11 142.570 19.6397   1
   2   2  11 168.767 19.5766   2
   2   2  11 209.661 19.7646   1
  -2   2 -11 187.333 19.4092   2
   3  -2  11 -8.2886 10.9232   1
  -3  -2 -11 -13.942 12.9424   3
   3  -2  11 4.66634 13.7365   2
  -3  -2 -11 2.03438 16.4699   2
   3   2  11 7.79525 16.3244   1
  -3   2 -11 -4.0918 10.6154   1
   3   2  11 5.48914 12.7675   2
  -3   2 -11 4.28766 13.1664   2
   3   2  11 -12.244 13.4522   1
  -3   2 -11 -20.354 11.7033   3
   4  -2  11 3.20864 13.5544   1
  -4  -2 -11 1.67499 16.1605   2
  -4  -2 -11 3.08222 10.3064   3
   4  -2  11 10.9060 15.9125   2
   4   2  11 -21.065 10.9446   2
  -4   2 -11 -1.0116 13.2671   3
   4   2  11 2.97498 10.7463   1
  -4   2 -11 1.96269 12.0674   1
   4   2  11 -13.831 16.0232   1
  -4   2 -11 7.46693 15.9328   2
   5  -2  11 85.2107 18.6840   1
   5  -2  11 22.1285 18.2350   2
  -5  -2 -11 83.2102 19.3233   3
  -5  -2 -11 113.219 20.2978   2
   5   2  11 94.9382 19.1318   1
   5   2  11 62.2914 15.2664   2
  -5   2 -11 71.1585 18.3599   2
   5   2  11 96.9957 20.1894   1
  -5   2 -11 85.4453 15.2964   3
  -5   2 -11 74.9946 16.4865   1
   6  -2  11 95.8558 20.1311   2
   6  -2  11 118.979 20.4029   1
  -6  -2 -11 127.220 18.4425   3
  -6  -2 -11 97.4274 19.3114   2
  -6   2 -11 122.853 20.8039   1
   6   2  11 104.049 17.5324   2
  -6   2 -11 123.939 17.6836   3
   6   2  11 109.981 21.2507   1
  -6   2 -11 123.001 21.8639   2
   7  -2  11 203.457 25.8847   2
   7  -2  11 245.714 27.9655   1
  -7  -2 -11 216.702 24.7854   3
  -7  -2 -11 220.737 24.7259   2
  -7   2 -11 258.712 27.2436   1
   7   2  11 249.201 25.7439   1
  -7   2 -11 261.252 23.8581   3
  -7   2 -11 195.240 24.7737   2
   7   2  11 261.265 27.7472   2
   8  -2  11 12.3846 24.4583   1
   8  -2  11 75.1544 21.4612   2
  -8  -2 -11 60.0811 19.7715   3
   8   2  11 50.5054 17.3957   2
  -8   2 -11 98.6322 24.0560   2
  -8   2 -11 76.9243 19.8787   3
   8   2  11 96.6086 23.4034   1
  -9  -2 -11 75.6108 17.9679   3
   9  -2  11 81.0094 30.0493   1
  -9   2 -11 89.1392 22.9072   3
   9   2  11 82.2292 25.8725   1
  -8  -3  11 -15.833 29.6619   2
   8  -3 -11 24.5983 18.8043   3
   8  -3 -11 -0.1356 25.8195   1
  -8   3  11 -44.885 23.8597   2
   7  -3 -11 -23.091 16.2700   3
  -7  -3  11 6.62230 25.0145   2
   7  -3 -11 7.49202 21.9041   1
  -7   3  11 -6.8412 21.7058   2
  -6  -3  11 105.058 24.8616   2
   6  -3 -11 76.3228 17.6519   3
   6  -3 -11 55.8331 23.7131   1
  -6   3  11 89.5566 22.1048   2
   5  -3 -11 8.09592 16.0006   3
  -5  -3  11 12.3150 21.3821   2
   5  -3 -11 17.6259 15.3723   1
  -5   3  11 24.1966 18.1902   2
   4  -3 -11 6.85022 18.4376   1
   4  -3 -11 -6.1482 14.3411   3
  -4  -3  11 21.7010 15.0610   2
  -4   3  11 -19.278 16.0974   2
   3  -3 -11 15.2106 17.9247   1
   3  -3 -11 40.0452 15.7288   3
  -3  -3  11 40.8888 14.7027   2
  -3   3  11 -25.830 14.6554   1
  -3   3  11 2.49771 14.8569   2
  -2  -3  11 16.1519 13.1034   2
   2  -3 -11 11.4602 12.8218   3
  -2   3  11 16.4589 15.8192   1
  -2   3  11 -4.4561 11.0227   2
   2   3 -11 11.5096 14.7400   3
  -1  -3  11 16.2539 17.7092   2
   1  -3 -11 4.10654 12.9095   3
  -1   3  11 12.7126 19.6616   1
  -1   3  11 -7.0601 15.1087   2
   1   3 -11 10.8275 14.1568   3
   0  -3 -11 6.60304 14.3422   3
   0  -3  11 6.37362 13.1849   2
   0  -3 -11 -4.1747 17.9216   2
   0   3  11 4.28404 19.0232   1
   0   3  11 -12.789 14.9706   2
   0   3 -11 18.2100 13.8970   3
   1  -3  11 -3.6352 6.53436   1
  -1  -3 -11 -0.5130 20.8112   2
   1  -3  11 -14.488 18.1091   2
  -1  -3 -11 10.7234 14.4569   3
   1   3  11 5.81148 11.7305   2
  -1   3 -11 8.46932 13.3576   3
   1   3  11 20.2556 16.3953   1
  -1   3 -11 0.79822 12.5165   2
   2  -3  11 29.7969 11.2437   1
  -2  -3 -11 15.9905 20.3384   2
  -2  -3 -11 -16.699 15.0534   3
   2  -3  11 19.4841 17.7264   2
   2   3  11 -0.3850 16.0842   2
  -2   3 -11 30.3810 10.6715   1
  -2   3 -11 6.39211 13.4063   2
  -2   3 -11 8.80681 14.1158   3
   3  -3  11 21.6804 14.0895   2
  -3  -3 -11 -18.502 20.1186   2
  -3  -3 -11 17.7559 15.6142   3
   3  -3  11 8.87385 13.4967   1
  -3   3 -11 17.2290 11.8603   1
  -3   3 -11 19.8114 15.5690   3
   3   3  11 29.1518 16.7075   1
   3   3  11 9.03663 15.3433   2
  -3   3 -11 17.7143 14.9822   2
   4  -3  11 10.0140 16.8844   1
  -4  -3 -11 14.7237 21.7657   2
  -4  -3 -11 4.35169 16.8760   3
   4  -3  11 -26.047 17.5377   2
  -4   3 -11 -6.5353 16.0478   3
   4   3  11 -0.2542 17.9164   1
  -4   3 -11 0.59526 14.3934   1
   4   3  11 22.9347 16.0180   2
   5  -3  11 4.23434 18.0365   1
  -5  -3 -11 17.7564 13.6514   3
   5  -3  11 28.3874 18.7317   2
   5   3  11 19.8278 13.7639   1
  -5   3 -11 -17.378 16.5399   1
   5   3  11 20.5357 17.3257   2
  -5   3 -11 -3.1189 16.3944   3
   6  -3  11 -10.600 20.1710   1
   6  -3  11 33.4584 22.6788   2
  -6  -3 -11 -10.198 17.8164   3
   6   3  11 -2.2532 18.1597   2
  -6   3 -11 -28.955 19.7790   1
   6   3  11 20.0768 20.7021   1
  -6   3 -11 -1.6207 16.7012   3
   7  -3  11 -25.205 25.4347   1
  -7  -3 -11 0.28089 17.2974   3
   7  -3  11 1.12133 23.0582   2
   7   3  11 -9.0508 20.1903   2
   7   3  11 64.9119 23.1777   1
  -8  -3 -11 16.5045 18.9818   3
   8  -3  11 -30.422 30.3779   1
   8   3  11 9.43882 21.4388   2
   8   3  11 -21.823 24.6259   1
   5  -4 -11 94.0372 28.8789   1
  -5  -4  11 33.5963 21.3748   2
   5  -4 -11 85.8545 19.9380   3
  -5   4  11 34.8132 20.6695   2
   4  -4 -11 60.2651 18.2850   3
  -4  -4  11 38.1473 27.5591   2
   4  -4 -11 66.7101 20.8552   1
  -4   4  11 55.2649 23.1380   2
   3  -4 -11 30.1029 24.0385   1
  -3  -4  11 -42.352 23.3044   2
   3  -4 -11 9.79456 17.8182   3
   3   4 -11 -7.7463 18.1277   3
  -3   4  11 -11.056 18.6544   2
   2  -4 -11 42.8618 18.8918   3
  -2  -4  11 1.32025 21.6512   2
  -2   4  11 32.0887 19.3902   2
   2   4 -11 21.2635 18.7251   3
  -1  -4  11 174.449 28.4361   2
   1  -4 -11 229.589 24.7206   3
   1   4 -11 218.376 24.2847   3
  -1   4  11 223.233 26.6578   2
   0  -4 -11 107.836 20.9726   3
   0  -4  11 112.643 25.9619   2
   0   4 -11 105.250 19.4072   3
   0   4  11 92.5118 21.3303   2
  -1  -4 -11 184.060 24.1369   3
   1  -4  11 204.952 31.0018   2
   1   4  11 232.790 27.9490   2
  -1   4 -11 194.544 21.6911   3
  -2  -4 -11 108.407 21.4503   3
   2  -4  11 139.889 26.3121   2
   2   4  11 148.805 25.5160   2
  -3  -4 -11 31.4548 19.6478   3
   3  -4  11 47.8721 19.1400   1
   3  -4  11 66.0877 25.3559   2
   3   4  11 33.7247 22.4483   2
   3   4  11 63.1230 22.4225   1
   4  -4  11 38.1249 21.5128   1
   4  -4  11 -36.437 24.5641   2
  -4  -4 -11 20.0621 17.9514   3
   4   4  11 -13.496 21.1342   2
   4   4  11 39.2093 24.7520   1
  -5  -4 -11 43.5326 21.0468   3
   5  -4  11 21.6485 25.1520   1
   5  -4  11 6.24749 25.1256   2
   5   4  11 79.5420 25.5115   1
   5   4  11 26.0604 23.7007   2
 -10   0  12 107.761 29.3621   2
   9   0 -12 45.0284 20.1718   1
  -9   0  12 49.3501 24.6322   2
  -8   0  12 146.970 24.7575   2
  -8   0  12 102.878 18.9329   1
   8   0 -12 110.702 18.5979   1
  -7   0  12 380.182 34.3940   2
   7   0 -12 387.853 26.3734   1
   6   0 -12 38.3107 14.9020   3
  -6   0  12 82.6790 18.8221   2
  -6   0  12 68.8349 13.4048   1
   6   0 -12 51.9877 16.5400   2
   6   0 -12 65.1966 13.3145   1
   5   0 -12 666.631 40.3464   2
   5   0 -12 662.266 34.1929   3
  -5   0  12 626.856 30.3785   1
  -5   0  12 676.555 41.2103   2
  -4   0  12 697.553 39.3305   2
  -4   0  12 613.452 29.3434   1
   4   0 -12 584.925 32.5269   3
   4   0 -12 680.853 38.0110   2
  -3   0  12 375.798 21.9209   1
   3   0 -12 367.216 24.8937   3
   3   0 -12 370.231 25.0877   2
  -3   0  12 376.801 26.2897   2
  -2   0  12 0.14237 9.71588   1
  -2   0  12 -3.8491 8.71686   1
  -2   0  12 -11.704 9.23441   2
   2   0 -12 3.14074 9.45721   3
   2   0 -12 -10.034 12.8284   2
   1   0 -12 317.014 22.4412   3
  -1   0  12 323.250 23.9175   2
  -1   0  12 330.082 19.3242   1
  -1   0  12 319.452 20.4711   1
   1   0 -12 308.092 22.6722   2
   0   0 -12 250.984 21.5897   3
   0   0  12 272.857 18.4717   1
   0   0 -12 287.745 21.6974   2
   0   0  12 265.806 18.5658   1
   0   0  12 267.361 24.5353   2
   1   0  12 536.271 27.8541   1
  -1   0 -12 539.377 30.7849   2
   1   0  12 548.287 27.1968   1
  -1   0 -12 489.823 27.5547   3
   1   0  12 528.157 32.8698   2
   2   0  12 814.951 36.3687   1
  -2   0 -12 799.683 36.0157   3
  -2   0 -12 841.198 42.1268   2
   2   0  12 760.049 35.7792   1
   2   0  12 850.284 42.2572   2
  -3   0 -12 168.267 18.9788   3
   3   0  12 173.675 19.8574   2
   3   0  12 166.483 18.4039   1
  -3   0 -12 191.213 20.3110   2
  -4   0 -12 95.2456 16.9143   3
  -4   0 -12 130.400 18.6673   2
   4   0  12 115.092 18.1817   2
   4   0  12 131.314 17.7221   1
   5   0  12 5.30295 14.2610   1
  -5   0 -12 -23.280 15.7102   2
  -5   0 -12 -10.932 10.8139   3
   5   0  12 25.2298 15.2740   2
   6   0  12 9.64955 17.2570   1
  -6   0 -12 17.8457 12.9169   3
   6   0  12 25.1523 14.9023   2
  -6   0 -12 22.0446 15.9749   2
  -7   0 -12 215.638 23.0200   3
   7   0  12 224.160 25.0857   1
   7   0  12 209.881 23.4125   2
  -7   0 -12 198.502 22.8862   2
   8   0  12 438.819 33.3981   2
  -8   0 -12 444.372 32.6447   3
   8   0  12 436.629 36.4182   1
  -8   0 -12 415.805 36.6199   2
   9   0  12 144.703 28.3845   1
   9   0  12 165.671 21.8735   2
  -9   0 -12 163.832 25.7879   3
   9  -1 -12 139.376 19.7399   3
   9  -1 -12 150.212 26.8495   1
  -9  -1  12 183.412 31.7233   2
  -9   1  12 125.746 27.0726   2
   8  -1 -12 -5.9916 17.0417   3
  -8  -1  12 30.0577 23.2909   2
   8  -1 -12 -23.436 17.8938   1
  -8   1  12 5.59323 20.0648   1
  -8   1  12 2.27576 20.7359   2
  -7  -1  12 95.8134 24.5778   2
  -7  -1  12 89.0201 8.09951   1
   7  -1 -12 109.756 20.9563   1
   7  -1 -12 100.446 16.8812   3
  -7   1  12 75.9765 20.9109   2
  -7   1  12 129.829 22.2758   1
   6  -1 -12 16.5810 15.8320   1
  -6  -1  12 -5.2415 18.3845   2
   6  -1 -12 12.1435 14.2473   3
   6   1 -12 16.7281 20.1863   2
  -6   1  12 -15.293 14.5701   1
  -6   1  12 6.58401 16.1002   2
  -5  -1  12 21.3478 16.4461   2
   5  -1 -12 -12.165 13.0841   3
   5  -1 -12 11.7023 13.6567   1
   5  -1 -12 -4.4634 13.4953   2
   5   1 -12 -0.6568 13.4764   2
  -5   1  12 25.5066 14.3225   1
  -5   1  12 4.77032 16.7362   2
   4  -1 -12 39.6574 14.1183   3
   4  -1 -12 54.6036 18.1681   2
  -4  -1  12 52.1237 17.7199   2
   4   1 -12 73.4094 15.9104   3
  -4   1  12 42.0304 12.5673   2
  -4   1  12 66.1446 14.6970   1
   4   1 -12 40.5878 15.5297   2
  -3  -1  12 79.6065 19.3824   2
   3  -1 -12 57.0918 17.9001   2
   3  -1 -12 64.1735 15.3605   3
   3   1 -12 65.1295 13.7934   2
  -3   1  12 55.9843 15.2720   1
  -3   1  12 67.7900 16.1021   2
   3   1 -12 56.7954 14.7188   3
  -2  -1  12 158.650 9.87671   1
  -2  -1  12 192.324 22.9502   2
  -2  -1  12 158.120 9.93372   1
   2  -1 -12 159.531 16.8940   3
   2  -1 -12 131.351 21.5677   2
  -2   1  12 137.934 18.8966   2
   2   1 -12 138.336 19.6134   2
  -2   1  12 181.173 18.4355   1
   2   1 -12 178.780 18.5560   3
  -1  -1  12 235.110 13.7660   1
  -1  -1  12 235.147 13.9490   1
   1  -1 -12 207.160 19.9937   3
   1  -1 -12 248.468 21.5721   2
  -1  -1  12 244.639 22.3053   2
  -1   1  12 221.197 20.8062   1
   1   1 -12 236.830 23.5268   2
  -1   1  12 225.550 22.8640   2
   1   1 -12 225.353 20.8199   3
   0  -1  12 245.233 15.6544   1
   0  -1 -12 206.705 21.0424   2
   0  -1 -12 222.592 18.2838   3
   0  -1  12 236.852 15.3822   1
   0  -1  12 241.712 26.0667   2
   0   1  12 246.030 20.7906   1
   0   1  12 209.613 19.9571   2
   0   1 -12 204.490 22.9307   2
   0   1 -12 225.241 19.9294   3
   0   1  12 253.668 22.2782   1
   1  -1  12 159.722 15.4801   1
   1  -1  12 151.331 15.3721   1
  -1  -1 -12 130.276 20.5158   2
  -1  -1 -12 178.951 18.7148   3
   1  -1  12 173.518 21.9530   2
  -1   1 -12 210.077 22.8348   2
  -1   1 -12 193.084 18.7246   3
   1   1  12 180.382 18.6256   1
   1   1  12 155.695 19.8212   2
   1   1  12 178.914 18.9213   1
  -2  -1 -12 12.5820 15.1475   2
  -2  -1 -12 15.7955 12.8189   3
   2  -1  12 22.7254 16.3069   2
   2  -1  12 -4.8741 10.5272   1
  -2   1 -12 21.4120 13.9448   2
   2   1  12 -0.5940 12.1763   2
   2   1  12 19.6045 12.3953   1
   2   1  12 30.6222 13.7150   1
  -2   1 -12 1.04760 10.8605   3
  -3  -1 -12 -24.441 13.9121   2
  -3  -1 -12 -3.6318 13.1936   3
   3  -1  12 17.7421 14.5119   2
   3  -1  12 3.03485 11.3015   1
  -3   1 -12 1.19536 14.5531   2
   3   1  12 25.8059 15.0782   1
   3   1  12 -5.0423 12.1356   2
   3   1  12 3.77020 12.1505   1
  -3   1 -12 -9.2734 11.7075   3
  -4  -1 -12 82.1288 17.7871   3
  -4  -1 -12 47.6343 17.1774   2
   4  -1  12 106.289 16.5809   1
   4  -1  12 71.2824 17.9484   2
   4   1  12 75.0184 15.2829   2
   4   1  12 64.7073 16.9141   1
  -4   1 -12 65.2084 15.2939   3
   4   1  12 72.3885 16.8992   1
  -4   1 -12 81.6978 17.5019   2
   5  -1  12 225.833 22.3282   1
  -5  -1 -12 238.706 25.1691   2
  -5  -1 -12 218.962 23.5395   3
   5  -1  12 228.611 24.4222   2
  -5   1 -12 255.135 22.9861   3
   5   1  12 215.114 22.0000   1
   5   1  12 190.854 20.7933   2
  -5   1 -12 233.624 23.7660   2
   6  -1  12 79.5702 18.5003   1
  -6  -1 -12 48.4427 20.2152   2
  -6  -1 -12 57.7240 17.0330   3
   6  -1  12 77.0525 18.1830   2
  -6   1 -12 31.3628 17.4583   2
   6   1  12 55.8681 17.5671   2
   6   1  12 62.3216 17.4855   1
  -6   1 -12 60.0243 17.8675   3
  -7  -1 -12 -3.4286 18.5669   2
   7  -1  12 12.0400 19.0923   2
  -7  -1 -12 13.8950 17.3090   3
   7  -1  12 38.4851 20.8993   1
  -7   1 -12 -6.2623 15.9500   3
   7   1  12 1.99528 15.9723   2
  -7   1 -12 50.5498 20.9893   2
  -7   1 -12 48.0846 20.8411   1
   7   1  12 6.95600 19.2462   1
   8  -1  12 -5.5783 19.1675   2
   8  -1  12 2.40805 21.3014   1
  -8  -1 -12 5.53438 13.5577   3
   8   1  12 19.9397 17.6614   2
   8   1  12 22.2611 20.5600   1
  -8   1 -12 16.5515 21.2840   2
  -8   1 -12 -28.661 17.3672   3
  -9  -1 -12 -4.9032 19.0231   3
   9  -1  12 11.3370 26.8148   1
   9  -1  12 -4.3251 20.2888   2
  -9   1 -12 40.9269 20.7954   3
   9   1  12 39.3835 20.1976   1
  -9  -2  12 31.9532 29.6823   2
   8  -2 -12 4.19343 18.1712   3
   8  -2 -12 -13.177 23.2009   1
  -8  -2  12 17.7743 28.4242   2
  -8   2  12 9.87429 22.2078   2
   7  -2 -12 -0.2170 16.6390   3
  -7  -2  12 -16.843 24.4162   2
   7  -2 -12 -38.895 20.9823   1
  -7   2  12 49.3506 20.2784   2
  -7   2  12 -10.905 23.6848   1
   6  -2 -12 117.029 22.2702   1
   6  -2 -12 94.1415 19.3683   3
  -6  -2  12 9.38594 21.1869   2
  -6   2  12 107.618 23.3114   1
  -6   2  12 90.6756 21.2065   2
   5  -2 -12 219.300 24.4127   1
   5  -2 -12 158.795 21.4310   3
  -5  -2  12 122.174 25.5365   2
  -5   2  12 131.264 22.2614   2
  -5   2  12 134.123 24.6495   1
  -4  -2  12 14.9118 19.9133   2
   4  -2 -12 19.2900 14.8289   3
   4  -2 -12 17.9509 16.6679   1
  -4   2  12 5.59354 18.0156   1
   4   2 -12 41.4690 12.9097   3
  -4   2  12 19.7750 14.9076   2
   3  -2 -12 10.3143 18.9260   2
  -3  -2  12 21.3139 18.6207   2
   3  -2 -12 40.8078 14.8980   3
   3   2 -12 31.5640 11.8167   2
   3   2 -12 58.9090 15.1096   3
  -3   2  12 29.0597 18.8498   1
  -3   2  12 41.1008 15.6818   2
  -2  -2  12 0.42105 16.3563   2
   2  -2 -12 25.7126 15.2321   2
   2  -2 -12 -2.6980 14.4514   3
   2   2 -12 16.6441 14.8321   3
  -2   2  12 14.0598 15.1438   1
   2   2 -12 32.0745 12.2109   2
  -2   2  12 8.66409 15.8672   2
   1  -2 -12 6.11528 10.3876   3
  -1  -2  12 -0.6118 16.4254   2
   1  -2 -12 14.6031 14.7217   2
   1   2 -12 12.6850 13.4306   3
  -1   2  12 -5.5415 16.0062   1
   1   2 -12 14.6245 15.3856   2
  -1   2  12 -35.789 12.6005   2
   0  -2  12 119.761 22.5807   2
   0  -2  12 156.022 7.66599   1
   0  -2 -12 116.748 22.0940   2
   0  -2  12 121.286 7.23198   1
   0  -2 -12 120.791 18.1656   3
   0   2 -12 153.205 17.8705   3
   0   2  12 159.711 20.8278   2
   0   2  12 167.676 22.0391   1
   0   2 -12 141.574 17.9583   2
  -1  -2 -12 348.347 23.4296   3
   1  -2  12 372.167 31.9898   2
   1  -2  12 358.653 19.1494   1
  -1  -2 -12 303.548 32.8290   2
   1   2  12 366.435 27.7370   1
   1   2  12 317.116 25.2317   2
  -1   2 -12 353.910 30.0591   2
  -1   2 -12 365.985 25.0887   3
   1   2  12 400.956 30.1652   1
   2  -2  12 0.64492 15.3582   2
   2  -2  12 15.6837 10.6303   1
  -2  -2 -12 -13.099 17.6417   2
  -2  -2 -12 1.00886 13.9257   3
   2   2  12 30.5282 16.5337   1
   2   2  12 8.05861 14.6585   2
   2   2  12 0.14622 14.4838   1
  -2   2 -12 4.12164 16.1566   2
  -2   2 -12 -8.0816 12.6579   3
   3  -2  12 132.715 16.5200   1
  -3  -2 -12 106.832 21.7494   2
  -3  -2 -12 135.399 18.5202   3
   3  -2  12 157.915 22.4012   2
  -3   2 -12 138.922 18.9432   3
   3   2  12 150.948 23.7963   1
   3   2  12 113.876 20.2474   2
   3   2  12 171.767 21.9266   1
  -3   2 -12 146.860 19.1561   2
  -4  -2 -12 2.22136 16.2110   3
   4  -2  12 21.3319 14.9647   1
  -4  -2 -12 -3.5089 19.4631   2
   4  -2  12 -17.624 16.1367   2
   4   2  12 -7.6911 19.5082   1
  -4   2 -12 3.63401 15.5866   3
   4   2  12 5.83838 16.2856   1
  -4   2 -12 -3.4084 14.0148   1
  -4   2 -12 8.11576 18.1956   2
   4   2  12 -11.403 13.9471   2
  -5  -2 -12 12.9914 22.5207   2
  -5  -2 -12 12.6364 13.8228   3
   5  -2  12 9.79426 18.5562   2
   5  -2  12 7.51548 17.4088   1
  -5   2 -12 -12.976 16.4737   3
  -5   2 -12 -17.987 17.2066   2
   5   2  12 -8.6689 14.0251   2
   5   2  12 -1.0227 12.9191   1
  -5   2 -12 22.6403 17.6551   1
  -6  -2 -12 51.3310 24.0951   2
  -6  -2 -12 39.5752 19.1289   3
   6  -2  12 58.0526 21.7625   1
   6  -2  12 23.6117 20.3669   2
  -6   2 -12 67.6856 19.7566   1
  -6   2 -12 90.4280 19.6880   3
   6   2  12 52.9983 18.2204   2
   6   2  12 24.5657 20.7382   1
  -6   2 -12 40.7583 23.8059   2
  -7  -2 -12 -14.119 22.2741   2
  -7  -2 -12 -0.3772 17.0662   3
   7  -2  12 16.0098 22.6994   1
   7  -2  12 -23.224 20.0322   2
  -7   2 -12 41.6018 23.0440   2
  -7   2 -12 -6.9249 16.8314   3
   7   2  12 5.76994 17.6106   2
   7   2  12 37.2636 21.8728   1
  -7   2 -12 13.3445 24.1278   1
   8  -2  12 109.134 25.2419   2
  -8  -2 -12 56.7174 19.9638   3
   8  -2  12 90.3283 28.9364   1
  -8   2 -12 115.745 23.5866   3
   8   2  12 45.2579 20.6366   2
   8   2  12 80.2047 25.6637   1
  -7  -3  12 137.402 32.8096   2
   7  -3 -12 28.8922 18.9119   3
   7  -3 -12 42.0564 27.3444   1
  -7   3  12 66.0152 26.4124   2
  -6  -3  12 68.9481 27.3781   2
   6  -3 -12 47.5433 18.7301   3
   6  -3 -12 97.0897 25.8307   1
  -6   3  12 66.1908 21.7189   2
   5  -3 -12 20.9148 22.0581   1
   5  -3 -12 -3.9990 16.9764   3
  -5  -3  12 -21.921 24.3814   2
  -5   3  12 31.6051 19.3278   2
   4  -3 -12 33.1500 17.0330   3
  -4  -3  12 35.5208 23.9667   2
   4  -3 -12 63.5474 23.8239   1
  -4   3  12 47.1840 19.2280   2
  -3  -3  12 401.134 38.6363   2
   3  -3 -12 336.065 27.3326   3
  -3   3  12 349.913 28.5274   2
   3   3 -12 365.802 30.0352   3
  -2  -3  12 227.513 29.2327   2
   2  -3 -12 225.569 23.8680   3
  -2   3  12 217.399 26.2162   2
   2   3 -12 218.304 22.1110   3
  -1  -3  12 851.114 46.2793   2
   1  -3 -12 730.426 39.0427   3
  -1   3  12 771.011 45.3520   2
   1   3 -12 760.714 36.8138   3
   0  -3  12 57.3899 21.5723   2
   0  -3 -12 55.1075 18.7026   3
   0   3 -12 13.9920 15.1939   3
   0   3  12 28.0412 18.3382   2
   1  -3  12 63.8211 22.1617   2
  -1  -3 -12 0.23451 16.4770   3
   1  -3  12 23.3012 5.54743   1
   1   3  12 52.7073 14.2717   2
  -1   3 -12 29.8798 16.7089   3
   2  -3  12 26.4246 19.4209   2
   2  -3  12 23.6426 11.2155   1
  -2  -3 -12 33.5990 14.0303   3
   2   3  12 4.27528 17.0288   2
  -2   3 -12 18.6781 14.9890   3
   2   3  12 25.9315 19.2679   1
   3  -3  12 88.6126 23.1926   2
  -3  -3 -12 53.0571 19.0837   3
   3  -3  12 68.7771 16.9754   1
   3   3  12 56.6941 16.6366   1
   3   3  12 107.912 20.5238   2
  -3   3 -12 68.3137 15.8132   1
  -3   3 -12 93.6253 19.9742   3
   4  -3  12 199.062 23.7385   1
   4  -3  12 220.567 29.5730   2
  -4  -3 -12 200.587 26.2491   3
  -4   3 -12 239.575 24.1158   3
  -4   3 -12 195.287 21.2678   1
   4   3  12 263.281 27.9024   1
   4   3  12 209.540 24.8259   2
   5  -3  12 162.645 24.6281   1
  -5  -3 -12 158.006 25.2245   3
   5  -3  12 157.219 27.8765   2
  -5  -3 -12 220.155 32.1754   2
   5   3  12 137.191 24.0275   2
  -5   3 -12 164.320 23.5280   1
   5   3  12 196.985 26.7789   1
  -5   3 -12 139.182 22.8660   3
   6  -3  12 64.6209 26.3451   1
  -6  -3 -12 95.8692 22.2559   3
   6  -3  12 91.0086 26.3026   2
  -6   3 -12 93.0381 24.0961   1
   6   3  12 96.0460 24.9930   2
  -6   3 -12 134.478 22.6358   3
   6   3  12 147.555 25.5345   1
   7  -3  12 50.3758 31.0332   1
   7  -3  12 60.9611 27.0285   2
  -7  -3 -12 35.7855 21.1783   3
   7   3  12 89.4946 22.6429   1
   7   3  12 54.1734 24.7365   2
   4  -4 -12 20.9870 19.0077   3
  -4  -4  12 -5.9344 27.6222   2
   4  -4 -12 65.4905 29.7042   1
  -4   4  12 -7.9479 18.0875   2
   4   4 -12 44.8577 22.3540   3
  -3  -4  12 11.9051 26.8227   2
   3  -4 -12 27.5536 19.7582   3
  -3   4  12 -54.925 20.7252   2
   3   4 -12 77.2345 22.6814   3
  -2  -4  12 32.9189 28.1500   2
   2  -4 -12 -18.082 16.4283   3
  -2   4  12 -59.615 21.0071   2
   2   4 -12 1.16717 20.8628   3
  -1  -4  12 -35.562 25.3395   2
   1  -4 -12 -6.8880 17.2951   3
   1   4 -12 17.0086 20.0559   3
  -1   4  12 -51.346 18.9677   2
   0  -4 -12 57.9219 20.9662   3
   0  -4  12 13.0781 19.5189   2
   0   4  12 -20.395 21.9142   2
   0   4 -12 9.75056 20.3877   3
   1  -4  12 105.972 29.4163   2
  -1  -4 -12 95.7404 21.9102   3
   1   4  12 58.8009 26.4611   2
  -1   4 -12 96.1222 21.3968   3
  -2  -4 -12 -7.5184 19.4196   3
   2  -4  12 24.2936 25.6402   2
   2   4  12 -50.166 23.1621   2
   2   4  12 -7.3114 16.8139   1
  -3  -4 -12 -13.288 18.6655   3
   3  -4  12 24.4934 28.6985   2
   3   4  12 -38.819 23.4978   2
   3   4  12 50.8198 19.1719   1
  -4  -4 -12 7.23196 21.0087   3
   4  -4  12 50.1292 30.2443   2
   4   4  12 71.3566 25.8526   2
  -9   0  13 -41.497 25.7928   2
   8   0 -13 18.7792 17.4882   1
  -8   0  13 4.25902 23.8899   2
  -7   0  13 -24.265 20.4398   2
   7   0 -13 6.27145 15.8402   3
  -6   0  13 2.89147 14.5613   2
   6   0 -13 8.96128 15.6303   3
  -6   0  13 5.31794 12.9376   1
   5   0 -13 -5.3641 13.9789   3
  -5   0  13 5.57380 12.4770   1
  -5   0  13 -14.920 16.1692   2
   4   0 -13 0.04548 9.79384   3
  -4   0  13 7.67898 11.3503   1
   4   0 -13 -11.914 16.6826   2
  -4   0  13 -0.4098 11.9375   2
   3   0 -13 8.34520 15.4463   2
  -3   0  13 0.93942 9.89711   1
  -3   0  13 17.9820 11.5488   1
  -3   0  13 -1.1737 14.5555   2
   3   0 -13 -10.527 10.6847   3
   2   0 -13 6.39257 14.0525   2
  -2   0  13 -1.2368 9.57910   1
  -2   0  13 3.92743 13.3783   2
   2   0 -13 10.3703 10.3562   3
  -2   0  13 -0.6527 10.6582   1
   1   0 -13 -5.3763 9.40865   2
  -1   0  13 14.0531 11.7207   1
  -1   0  13 15.2926 9.52187   1
  -1   0  13 3.14245 10.8365   2
   1   0 -13 -6.2185 12.7321   3
   0   0  13 8.40030 11.6858   1
   0   0  13 -6.7554 13.5656   2
   0   0 -13 -9.5958 12.0201   3
   0   0 -13 10.4665 14.3427   2
   0   0  13 -4.9459 10.0257   1
  -1   0 -13 15.0934 13.7041   2
   1   0  13 -7.3318 9.67752   2
   1   0  13 27.0302 11.5940   1
   1   0  13 0.53171 11.3668   1
  -1   0 -13 12.3490 11.0262   3
  -2   0 -13 -5.5566 11.6442   3
   2   0  13 6.70817 12.1387   1
   2   0  13 -5.2547 10.8335   2
   2   0  13 -1.4119 12.5496   1
  -2   0 -13 4.06403 14.1751   2
  -3   0 -13 -9.1158 15.7264   2
   3   0  13 -2.6151 12.8106   2
   3   0  13 -7.7522 14.1296   1
   3   0  13 -10.263 12.8659   1
  -3   0 -13 10.3390 14.3524   3
  -4   0 -13 -0.6583 17.0630   2
  -4   0 -13 -2.9767 13.7393   3
   4   0  13 2.58330 13.9850   1
   4   0  13 -12.489 14.6696   2
  -5   0 -13 -26.239 15.0207   3
   5   0  13 16.3564 15.1022   1
  -5   0 -13 3.47562 17.1297   2
   5   0  13 8.06456 16.2907   2
  -6   0 -13 -4.2527 19.8031   2
   6   0  13 8.16724 17.3402   1
   6   0  13 35.8700 17.7645   2
  -6   0 -13 -11.261 17.1640   3
  -7   0 -13 -20.437 17.0941   3
  -7   0 -13 1.04592 21.9639   2
   7   0  13 -26.741 17.8555   2
   7   0  13 32.9518 21.4420   1
   8   0  13 -9.9069 20.5628   2
  -8   0 -13 -25.705 17.8834   3
   8   0  13 17.4791 18.6397   1
   9   0  13 50.3256 27.2353   1
  -9   0 -13 -34.157 18.5603   3
  -9  -1  13 76.0532 32.0906   2
  -8  -1  13 123.338 30.1888   2
   8  -1 -13 76.3754 23.5118   1
   8  -1 -13 75.6123 20.9934   3
  -8   1  13 47.7360 24.1648   2
  -7  -1  13 366.178 41.0687   2
   7  -1 -13 418.881 35.3880   1
   7  -1 -13 335.533 30.8365   3
  -7   1  13 406.037 36.8227   2
  -7   1  13 395.746 37.2456   1
   6  -1 -13 200.430 24.3142   1
  -6  -1  13 182.084 24.9490   2
   6  -1 -13 147.099 23.0336   3
  -6   1  13 157.833 22.7339   1
  -6   1  13 209.456 27.1781   2
  -5  -1  13 105.858 24.6001   2
   5  -1 -13 92.4132 18.2750   3
   5   1 -13 103.663 19.3444   3
  -5   1  13 151.379 21.8067   1
  -5   1  13 143.377 21.8828   2
   4  -1 -13 3.07436 14.4163   3
  -4  -1  13 23.6407 17.4436   2
  -4   1  13 -6.2614 13.9368   1
   4   1 -13 -7.1948 10.3000   3
  -4   1  13 -10.147 15.4744   2
   3  -1 -13 93.1496 17.5724   3
   3  -1 -13 111.555 17.5841   2
  -3  -1  13 160.721 20.4286   2
  -3   1  13 119.898 17.6794   1
   3   1 -13 107.322 15.8315   3
   3   1 -13 70.0684 15.4287   2
  -3   1  13 139.192 18.1152   2
  -2  -1  13 266.302 13.0185   1
  -2  -1  13 279.511 13.5471   1
   2  -1 -13 280.735 28.2672   2
   2  -1 -13 277.228 20.7079   3
  -2  -1  13 251.632 24.3359   2
  -2   1  13 256.901 23.2005   2
   2   1 -13 210.136 25.4624   2
  -2   1  13 258.805 23.1791   1
   2   1 -13 240.630 23.4855   3
  -1  -1  13 270.472 15.4609   1
   1  -1 -13 213.391 25.6303   2
  -1  -1  13 220.099 15.6177   1
  -1  -1  13 297.512 29.4738   2
   1  -1 -13 264.902 23.9452   3
   1   1 -13 222.924 21.9709   3
  -1   1  13 228.227 23.0371   1
  -1   1  13 248.191 22.1220   2
   1   1 -13 214.847 21.7657   2
   0  -1 -13 323.837 25.1783   3
   0  -1  13 281.574 18.6955   1
   0  -1  13 295.794 18.7637   1
   0  -1 -13 271.849 30.3114   2
   0  -1  13 303.159 26.1751   2
   0   1  13 298.289 25.7134   1
   0   1 -13 290.310 27.6306   2
   0   1  13 270.558 23.1327   1
   0   1  13 299.497 27.4712   2
   0   1 -13 256.675 23.2799   3
   1  -1  13 261.723 19.9693   1
   1  -1  13 296.934 20.3903   1
   1  -1  13 259.068 28.2751   2
  -1  -1 -13 245.002 22.7196   3
  -1  -1 -13 267.451 30.2379   2
  -1   1 -13 279.394 28.0386   2
   1   1  13 271.203 25.1658   1
   1   1  13 230.741 25.2422   2
  -1   1 -13 242.698 21.8671   3
   1   1  13 283.992 23.3861   1
   2  -1  13 50.7608 13.0344   1
  -2  -1 -13 34.8697 17.9289   2
   2  -1  13 45.8627 12.8884   1
   2  -1  13 66.3432 19.5358   2
  -2  -1 -13 33.9634 12.1429   3
  -2   1 -13 19.1754 13.4150   3
  -2   1 -13 50.6868 18.1669   2
   2   1  13 58.4284 17.7659   1
   2   1  13 29.9563 15.1091   2
   2   1  13 48.5477 14.2610   1
  -3  -1 -13 0.42850 16.6390   2
   3  -1  13 24.1952 17.6193   2
   3  -1  13 -11.392 10.7686   1
  -3  -1 -13 20.2402 15.2107   3
  -3   1 -13 -18.121 14.9321   2
  -3   1 -13 9.41982 13.7943   3
   3   1  13 -16.969 14.3122   1
   3   1  13 1.85388 16.6262   1
   3   1  13 6.70491 14.3168   2
  -4  -1 -13 67.2896 18.8135   3
  -4  -1 -13 85.0731 21.0983   2
   4  -1  13 98.0453 21.3756   2
   4  -1  13 106.710 17.6789   1
  -4   1 -13 109.579 18.3868   3
   4   1  13 124.970 19.3926   2
   4   1  13 89.3756 20.1882   1
  -4   1 -13 100.171 20.4267   2
   4   1  13 97.0953 21.4918   1
   5  -1  13 124.174 20.8374   1
  -5  -1 -13 71.9378 16.2750   3
  -5  -1 -13 117.258 22.9807   2
   5  -1  13 96.5711 22.1496   2
   5   1  13 76.3441 20.8394   1
  -5   1 -13 70.6156 21.3851   2
   5   1  13 112.563 23.2080   1
   5   1  13 86.2794 18.2427   2
  -5   1 -13 74.5159 18.8138   3
   6  -1  13 377.361 32.3850   1
  -6  -1 -13 340.457 31.1913   3
  -6  -1 -13 371.990 39.5802   2
   6  -1  13 378.212 33.9028   2
  -6   1 -13 409.627 38.9693   2
   6   1  13 311.852 32.8426   2
   6   1  13 376.776 33.8107   1
  -6   1 -13 348.970 30.8112   3
  -7  -1 -13 68.2875 20.1136   3
  -7  -1 -13 37.8951 24.8802   2
   7  -1  13 26.4819 22.2851   1
   7  -1  13 48.9785 23.3389   2
  -7   1 -13 60.9921 23.7254   2
   7   1  13 51.2022 19.3499   2
  -7   1 -13 104.332 22.0799   3
   7   1  13 93.6210 23.4889   1
   8  -1  13 35.9599 24.4214   2
   8  -1  13 48.9226 25.9277   1
  -8  -1 -13 32.1224 21.1333   3
   8   1  13 6.40992 21.1811   2
   8   1  13 -10.530 22.6647   1
  -8   1 -13 0.31536 20.7592   3
   8  -2 -13 61.4785 20.6005   3
   8  -2 -13 98.0431 30.9643   1
  -8  -2  13 46.0182 32.1939   2
  -8   2  13 60.3696 27.3649   2
  -7  -2  13 -14.504 27.0978   2
   7  -2 -13 6.20775 17.0743   3
   7  -2 -13 50.2152 23.9405   1
  -7   2  13 0.29244 21.7238   2
   6  -2 -13 49.9732 19.7791   3
   6  -2 -13 82.3584 25.6083   1
  -6  -2  13 79.4452 22.0229   2
  -6   2  13 81.1076 18.3606   2
  -6   2  13 97.7432 27.6938   1
   5  -2 -13 356.913 28.6104   3
  -5  -2  13 218.346 32.8787   2
   5  -2 -13 392.156 33.5589   1
   5   2 -13 357.296 28.8844   3
  -5   2  13 335.188 32.8586   2
  -5   2  13 350.589 32.7666   1
   4  -2 -13 173.297 21.8649   3
  -4  -2  13 146.881 26.9528   2
  -4   2  13 155.730 24.2478   2
   4   2 -13 185.218 22.0236   3
  -4   2  13 147.163 25.0208   1
  -3  -2  13 291.850 32.2356   2
   3  -2 -13 380.905 28.4084   3
  -3   2  13 269.816 28.2634   2
  -3   2  13 337.324 30.5164   1
   3   2 -13 325.787 26.7191   3
   2  -2 -13 90.1382 18.4683   3
  -2  -2  13 99.4493 22.1378   2
  -2   2  13 67.1919 21.5155   1
   2   2 -13 62.5670 17.4349   3
  -2   2  13 73.7511 15.8216   2
  -1  -2  13 0.74570 18.6004   2
   1  -2 -13 -7.8577 13.0549   3
  -1   2  13 -0.8526 18.4895   1
  -1   2  13 -18.104 10.9147   2
   1   2 -13 -7.2078 13.2429   3
   0  -2 -13 20.0014 13.3558   3
   0  -2  13 4.80743 18.3107   2
   0   2  13 15.3436 18.8380   1
   0   2  13 2.55025 16.1069   2
   0   2 -13 19.9414 13.6629   3
   1  -2  13 11.6257 9.09965   1
   1  -2  13 27.2736 9.29498   1
  -1  -2 -13 12.6068 14.3741   3
   1  -2  13 1.08382 14.0568   2
  -1  -2 -13 2.15112 21.8076   2
   1   2  13 2.28378 16.7350   1
   1   2  13 15.1010 16.5258   2
   1   2  13 -2.0846 19.5795   1
  -1   2 -13 18.8824 14.5205   3
  -2  -2 -13 345.239 31.7132   2
  -2  -2 -13 370.692 30.0348   3
   2  -2  13 405.209 24.7873   1
   2  -2  13 402.487 31.8392   2
  -2   2 -13 425.352 26.6937   3
   2   2  13 430.005 35.4416   1
   2   2  13 376.479 31.4941   2
   2   2  13 367.554 29.6809   1
   3  -2  13 272.222 29.2694   2
  -3  -2 -13 206.559 22.6964   3
  -3  -2 -13 208.761 29.1639   2
   3  -2  13 238.394 21.5077   1
   3   2  13 286.824 28.6484   1
   3   2  13 257.160 27.1384   2
  -3   2 -13 205.328 22.7380   3
  -3   2 -13 250.437 28.6201   2
  -4  -2 -13 187.151 30.6368   2
  -4  -2 -13 159.217 23.8349   3
   4  -2  13 172.674 26.5711   2
   4  -2  13 184.449 21.5698   1
  -4   2 -13 200.666 23.2742   3
  -4   2 -13 183.611 27.2325   2
   4   2  13 161.151 23.0700   2
   4   2  13 222.130 25.3399   1
   5  -2  13 54.7147 20.3321   1
  -5  -2 -13 23.8846 25.0446   2
  -5  -2 -13 37.3647 19.8306   3
   5  -2  13 22.0042 20.9552   2
   5   2  13 18.9905 19.5173   2
  -5   2 -13 55.7596 19.4283   3
  -5   2 -13 24.1771 23.7438   2
   5   2  13 10.4150 19.4927   1
  -6  -2 -13 10.2826 18.0892   3
   6  -2  13 -2.9805 22.0302   2
   6  -2  13 -20.008 20.4844   1
  -6  -2 -13 -7.6538 26.7850   2
  -6   2 -13 -19.531 19.5697   3
   6   2  13 -1.4208 19.2287   2
  -6   2 -13 35.3104 27.1325   2
  -6   2 -13 -26.221 23.4221   1
   6   2  13 -27.741 19.3661   1
   7  -2  13 -20.880 22.0687   2
  -7  -2 -13 -18.701 17.8332   3
   7  -2  13 39.5135 25.7099   1
   7   2  13 -50.419 19.4879   2
   7   2  13 25.3026 17.8995   1
  -7   2 -13 2.87317 21.0724   3
  -7   2 -13 7.82532 30.3772   2
   6  -3 -13 -17.392 17.0810   3
   6  -3 -13 -4.1385 27.2292   1
  -6  -3  13 62.3582 29.8833   2
  -6   3  13 -5.2311 26.0709   2
   5  -3 -13 6.31980 25.3858   1
  -5  -3  13 21.6032 28.4836   2
   5  -3 -13 -19.807 17.6670   3
  -5   3  13 3.33953 22.7094   2
  -4  -3  13 53.3276 26.1438   2
   4  -3 -13 -6.6039 15.5883   3
  -4   3  13 11.5883 19.1826   2
   4   3 -13 -4.6091 17.7787   3
   3  -3 -13 -8.4607 17.0114   3
  -3  -3  13 -1.7310 23.2263   2
   3   3 -13 -2.2857 17.0542   3
  -3   3  13 35.1913 19.2484   2
  -2  -3  13 -29.360 22.2033   2
   2  -3 -13 7.48643 17.0534   3
  -2   3  13 32.1767 19.8412   2
   2   3 -13 28.1172 18.7538   3
   1  -3 -13 -20.712 16.1707   3
  -1  -3  13 36.4181 23.3173   2
  -1   3  13 4.68615 18.8765   2
   1   3 -13 10.7353 17.9764   3
   0  -3  13 73.5171 23.7960   2
   0  -3 -13 38.3412 18.7940   3
   0   3  13 50.4131 20.4106   2
   0   3 -13 36.8822 17.1333   3
   1  -3  13 8.86547 17.6639   2
  -1  -3 -13 -19.416 15.2902   3
   1   3  13 -14.394 17.9854   2
  -1   3 -13 -6.4927 17.3211   3
  -2  -3 -13 -26.954 17.0291   3
   2  -3  13 -6.5734 23.7499   2
   2   3  13 28.5057 20.9499   2
  -2   3 -13 -4.7360 17.9560   3
   2   3  13 -29.639 20.7794   1
  -3  -3 -13 -14.119 14.0823   3
   3  -3  13 13.7975 16.1429   1
   3  -3  13 -36.960 21.6833   2
  -3   3 -13 -9.1912 19.0992   3
   3   3  13 -4.6578 15.2478   1
   3   3  13 2.73921 18.3053   2
   4  -3  13 35.9172 25.9567   2
   4  -3  13 -7.3187 20.1886   1
  -4  -3 -13 7.54817 18.7294   3
   4   3  13 7.91212 20.9899   1
  -4   3 -13 11.2037 22.0073   3
   4   3  13 -8.4030 21.6938   2
  -5  -3 -13 -3.2277 19.3308   3
   5  -3  13 -10.323 26.0183   2
   5  -3  13 -27.530 23.0362   1
  -5   3 -13 28.0510 23.8179   3
   5   3  13 5.48557 22.7788   1
   5   3  13 6.40520 21.7676   2
   6  -3  13 26.4774 28.8343   2
  -6  -3 -13 4.34662 20.7157   3
   6  -3  13 -52.877 27.6233   1
   6   3  13 34.4166 25.2878   2
   6   3  13 -44.627 26.1285   1
  -6   3 -13 26.8477 24.6001   3
   1  -4 -13 0.65346 18.4366   3
   1   4 -13 -28.147 21.9710   3
  -1   4  13 -12.263 17.0755   2
   0  -4 -13 14.6606 20.7795   3
   0  -4  13 -38.501 29.8786   2
   0   4 -13 -0.5998 22.7003   3
   0   4  13 -2.1662 19.3088   2
  -1  -4 -13 26.5873 21.7392   3
   1  -4  13 -19.681 29.0666   2
  -1   4 -13 5.96281 22.3716   3
   1   4  13 74.2836 25.8955   2
  -8   0  14 128.000 30.3672   2
   8   0 -14 134.192 23.4906   3
  -7   0  14 90.8693 27.7451   2
   7   0 -14 49.8346 19.9521   3
   6   0 -14 8.12471 17.9320   3
  -6   0  14 2.03588 22.2763   2
  -5   0  14 95.4334 23.1141   2
   5   0 -14 99.0915 19.6422   3
  -5   0  14 77.6865 15.4159   1
   4   0 -14 272.848 26.0208   3
  -4   0  14 283.761 31.5003   2
  -4   0  14 309.557 24.5249   1
   3   0 -14 236.528 24.1116   3
  -3   0  14 221.245 19.6407   1
  -3   0  14 187.740 24.8932   2
  -3   0  14 245.814 22.6112   1
  -2   0  14 227.113 19.8916   1
  -2   0  14 218.223 19.1411   1
   2   0 -14 219.065 22.7264   3
  -2   0  14 192.077 24.9406   2
  -1   0  14 681.600 41.5590   2
  -1   0  14 651.053 34.6677   1
   1   0 -14 715.024 36.4667   3
  -1   0  14 744.193 32.9011   1
   0   0  14 2.60531 11.4349   1
   0   0 -14 10.4189 17.5058   2
   0   0 -14 -6.9054 10.7570   3
   0   0  14 16.4147 13.8185   1
   0   0  14 -5.1572 15.5052   2
   1   0  14 10.4395 14.3815   1
   1   0  14 -2.1746 14.2076   2
  -1   0 -14 -21.315 13.4967   3
   1   0  14 -13.659 11.4823   1
  -1   0 -14 -11.249 16.3009   2
  -2   0 -14 221.151 23.7799   3
   2   0  14 252.253 23.1970   1
  -2   0 -14 249.089 24.7419   2
   2   0  14 239.709 26.1708   2
   2   0  14 254.171 24.3116   1
   3   0  14 29.7881 17.1800   2
   3   0  14 43.8078 15.9524   1
  -3   0 -14 45.1702 17.5322   3
  -3   0 -14 35.3347 19.9842   2
   3   0  14 49.6965 17.2465   1
  -4   0 -14 532.494 30.9587   3
   4   0  14 530.372 35.9963   1
  -4   0 -14 511.022 39.6715   2
   4   0  14 520.046 35.4296   1
   4   0  14 587.353 37.9861   2
   5   0  14 112.808 21.7303   1
  -5   0 -14 76.8437 22.9525   2
   5   0  14 132.535 23.8942   2
  -5   0 -14 132.326 22.4115   3
  -6   0 -14 89.6583 22.2243   3
   6   0  14 113.086 22.9569   1
   6   0  14 149.622 25.7351   2
  -6   0 -14 80.4039 26.1707   2
   7   0  14 -9.8115 21.0874   2
   7   0  14 0.83620 22.1909   1
  -7   0 -14 16.8196 20.4905   3
   8   0  14 8.53039 26.2268   1
   8   0  14 -7.2605 24.6349   2
  -8   0 -14 23.5947 20.0607   3
  -7  -1  14 57.3017 22.5783   2
   7  -1 -14 59.5162 20.7594   3
   7  -1 -14 106.518 24.7345   1
   7   1 -14 114.954 21.8350   3
  -7   1  14 52.8218 24.8788   2
  -6  -1  14 26.8478 24.3719   2
   6  -1 -14 32.0218 14.3497   3
   6   1 -14 40.3992 19.6820   3
  -6   1  14 19.1415 22.9206   1
  -6   1  14 48.3688 22.2995   2
   5  -1 -14 65.3210 21.0912   3
  -5  -1  14 87.2266 23.4915   2
  -5   1  14 49.3578 16.7026   2
  -5   1  14 79.7669 22.4337   1
   5   1 -14 67.0443 20.0636   3
  -4  -1  14 10.1950 20.7960   2
   4  -1 -14 7.37874 12.9759   3
  -4   1  14 53.5597 20.5842   1
   4   1 -14 12.4802 16.1256   3
  -4   1  14 16.7726 19.2343   2
  -3  -1  14 36.7004 19.6470   2
   3  -1 -14 43.3772 16.3262   3
   3   1 -14 62.6625 18.2094   3
  -3   1  14 18.8815 19.3844   1
  -3   1  14 35.5770 16.7110   2
   2  -1 -14 56.3282 16.9421   3
  -2  -1  14 63.9073 7.64290   1
  -2  -1  14 71.3623 19.8592   2
  -2  -1  14 63.2041 7.03717   1
  -2   1  14 72.6624 18.1537   2
  -2   1  14 43.7430 18.7763   1
   2   1 -14 79.8848 18.8938   3
  -1  -1  14 47.6547 9.66751   1
   1  -1 -14 51.0570 14.6022   3
  -1  -1  14 35.4525 9.67238   1
  -1  -1  14 74.8065 20.1231   2
  -1   1  14 31.2044 16.5868   2
   1   1 -14 38.1546 12.9869   3
  -1   1  14 37.3668 15.4209   1
  -1   1  14 58.2929 19.0470   1
   0  -1 -14 58.6415 16.9780   3
   0  -1  14 97.2454 13.1423   1
   0  -1  14 95.6509 12.7355   1
   0  -1  14 90.9237 21.4350   2
   0   1 -14 76.8311 18.0801   3
   0   1  14 100.860 19.8121   1
   0   1  14 78.2200 18.4430   2
   0   1  14 72.8921 16.3692   1
   1  -1  14 75.1833 13.9645   1
  -1  -1 -14 83.2361 18.1650   3
   1  -1  14 78.9022 14.1641   1
  -1  -1 -14 86.8886 19.3104   2
   1  -1  14 76.1171 16.9938   2
  -1   1 -14 34.2409 16.7020   3
   1   1  14 49.6375 17.1578   2
   1   1  14 106.400 20.4329   1
   1   1  14 74.7237 17.0218   1
   2  -1  14 68.3198 14.5174   1
  -2  -1 -14 10.9544 21.7541   2
   2  -1  14 55.1204 15.2775   1
   2  -1  14 80.1858 20.5320   2
  -2  -1 -14 62.8930 18.3871   3
   2   1  14 74.8525 18.0333   1
  -2   1 -14 39.5692 16.2050   2
  -2   1 -14 61.7025 16.7801   3
   2   1  14 76.4139 20.6817   1
   2   1  14 57.3343 16.6109   2
  -3  -1 -14 21.4977 16.3182   3
   3  -1  14 33.6808 15.7542   1
   3  -1  14 11.7164 17.7130   2
  -3  -1 -14 19.2075 21.8435   2
  -3   1 -14 46.7735 17.7253   3
   3   1  14 21.3342 20.3499   1
   3   1  14 13.6158 16.2432   1
   3   1  14 45.0568 16.6160   2
  -3   1 -14 -18.880 21.6503   2
   4  -1  14 17.3457 17.2537   1
  -4  -1 -14 -2.0137 21.7728   2
  -4  -1 -14 -5.8991 17.4578   3
   4  -1  14 35.3140 19.5898   2
   4   1  14 -9.8408 16.3529   2
  -4   1 -14 24.1235 17.1078   3
   4   1  14 14.7730 20.9420   1
   4   1  14 -31.504 17.5197   1
  -4   1 -14 18.2076 20.3851   2
   5  -1  14 37.0927 20.4641   1
   5  -1  14 -32.465 19.1223   2
  -5  -1 -14 26.4935 18.7279   3
  -5  -1 -14 -16.083 23.5854   2
  -5   1 -14 -10.797 17.8720   3
  -5   1 -14 29.8241 25.3653   2
   5   1  14 5.94684 19.8601   1
   5   1  14 -1.7576 17.2738   2
   6  -1  14 21.7593 21.1423   1
   6  -1  14 24.3671 24.9090   2
  -6  -1 -14 4.14596 21.3730   3
  -6  -1 -14 -13.471 27.6568   2
  -6   1 -14 48.6771 28.3185   2
   6   1  14 16.5437 21.7770   2
  -6   1 -14 52.3545 20.8266   3
   6   1  14 24.4338 20.7078   1
   7  -1  14 21.2565 24.2694   2
  -7  -1 -14 27.2307 20.1999   3
   7  -1  14 47.1638 24.0627   1
   7   1  14 18.0581 22.0570   2
   7   1  14 12.1806 22.5693   1
  -7   1 -14 30.2778 22.4408   3
   6  -2 -14 0.25920 19.4375   3
   6  -2 -14 -15.244 25.3669   1
  -6  -2  14 -39.866 19.3366   2
  -6   2  14 12.1347 23.4456   2
   6   2 -14 28.0394 19.7332   3
   5  -2 -14 -0.6388 16.7176   3
  -5  -2  14 7.14543 26.9404   2
  -5   2  14 44.6822 21.0508   2
   5   2 -14 39.2219 18.3743   3
   4  -2 -14 52.8070 18.8972   3
  -4  -2  14 14.2239 24.9413   2
   4   2 -14 87.3429 21.5611   3
  -4   2  14 38.2801 14.6144   2
  -4   2  14 38.7250 26.3278   1
  -3  -2  14 39.4740 22.7730   2
   3  -2 -14 41.4777 18.4042   3
  -3   2  14 26.0132 17.1438   2
   3   2 -14 7.54288 17.9906   3
  -3   2  14 -5.6064 23.4903   1
   2  -2 -14 122.765 20.3868   3
  -2  -2  14 46.4092 22.5843   2
  -2   2  14 105.289 24.4667   1
  -2   2  14 157.545 22.6535   2
   2   2 -14 115.275 21.2517   3
   1  -2 -14 13.0731 15.5440   3
  -1  -2  14 -4.9487 19.8157   2
  -1   2  14 0.19411 22.6986   1
   1   2 -14 8.27631 15.1062   3
  -1   2  14 22.2390 17.3069   2
   0  -2 -14 18.2177 18.0818   3
   0  -2  14 12.7302 21.4993   2
   0   2  14 19.4957 20.6301   1
   0   2  14 29.9834 16.4637   2
   0   2  14 11.1031 18.3199   1
   0   2 -14 37.7252 17.4356   3
   1  -2  14 7.50415 9.34434   1
   1  -2  14 12.8764 16.2328   2
  -1  -2 -14 8.27977 17.1417   3
   1  -2  14 16.6784 9.43324   1
   1   2  14 -9.9301 17.7295   1
  -1   2 -14 -2.3743 16.1638   3
   1   2  14 31.3391 18.4216   2
   2  -2  14 13.3809 12.3893   1
   2  -2  14 21.4090 14.0113   1
  -2  -2 -14 32.9747 19.8967   3
   2  -2  14 -1.8682 15.7189   2
  -2   2 -14 27.4800 16.7017   3
   2   2  14 7.34284 17.1231   2
   2   2  14 34.7833 16.9888   1
  -3  -2 -14 104.842 20.0042   3
   3  -2  14 74.7742 18.7441   1
   3  -2  14 71.2315 23.5856   2
  -3   2 -14 82.8182 20.3676   3
   3   2  14 89.0796 21.9823   2
   3   2  14 106.328 21.3624   1
   4  -2  14 84.0870 21.0232   1
   4  -2  14 87.3771 27.0932   2
  -4  -2 -14 76.4490 22.8788   3
   4   2  14 65.5436 21.4394   1
  -4   2 -14 113.743 23.0744   3
   4   2  14 68.1824 22.5770   2
  -5  -2 -14 27.5215 19.8022   3
   5  -2  14 52.2597 27.2095   2
   5  -2  14 16.0935 20.8244   1
   5   2  14 10.9267 23.4631   1
   5   2  14 -18.076 18.7318   2
  -5   2 -14 5.77722 19.9663   3
   6  -2  14 15.2754 28.9304   2
   6  -2  14 51.3217 24.7671   1
  -6  -2 -14 14.0777 15.7523   3
  -6   2 -14 4.87192 23.8357   3
   6   2  14 -31.854 23.1040   1
   6   2  14 12.9780 21.8440   2
   4  -3 -14 92.2624 22.4123   3
  -4  -3  14 69.2536 24.6580   2
   4   3 -14 85.8716 23.3865   3
  -4   3  14 30.4509 24.7839   2
   3  -3 -14 18.7917 18.5107   3
  -3  -3  14 -28.549 20.2288   2
  -3   3  14 -32.263 21.1494   2
   3   3 -14 10.8401 19.3395   3
   2  -3 -14 5.25210 13.5209   3
  -2  -3  14 12.4709 23.9836   2
   2   3 -14 26.6468 21.8896   3
  -2   3  14 -42.139 19.4831   2
  -1  -3  14 40.9078 25.6336   2
   1  -3 -14 19.2621 18.9737   3
   1   3 -14 26.0847 18.2980   3
  -1   3  14 -20.338 19.9701   2
   0  -3  14 456.226 37.6983   2
   0  -3 -14 394.477 33.8153   3
   0   3 -14 497.977 31.6859   3
   0   3  14 314.212 35.8699   2
  -1  -3 -14 142.965 25.4836   3
   1  -3  14 243.676 34.8083   2
  -1   3 -14 176.167 25.1234   3
   1   3  14 179.817 28.4267   1
   1   3  14 176.427 28.6502   2
  -2  -3 -14 84.0435 22.2317   3
   2  -3  14 73.2432 30.4808   2
  -2   3 -14 94.2013 21.6325   3
   2   3  14 100.213 25.8291   1
   2   3  14 74.4782 24.6868   2
  -3  -3 -14 61.8157 21.6728   3
   3  -3  14 25.9722 30.6077   2
   3   3  14 55.3448 24.0333   2
  -3   3 -14 47.0884 21.9558   3
   3   3  14 48.9003 19.8354   1
  -4  -3 -14 -10.458 15.9757   3
   4  -3  14 -28.420 27.2541   2
   4   3  14 -18.036 23.3517   2
  -4   3 -14 -5.5893 22.5555   3
   4   3  14 15.4632 19.3894   1
  -7   0  15 -9.1440 24.2258   2
   7   0 -15 -16.276 17.8246   3
  -6   0  15 7.92899 24.8981   2
   6   0 -15 48.0096 17.7556   3
  -5   0  15 -16.603 15.3416   2
   5   0 -15 2.12817 18.0150   3
  -4   0  15 -5.6859 12.6290   1
   4   0 -15 4.53716 17.3110   3
  -4   0  15 -13.526 19.7833   2
  -3   0  15 -11.912 19.8653   2
   3   0 -15 0.11711 15.2174   3
  -3   0  15 19.3870 12.4105   1
  -3   0  15 -1.6485 15.4652   1
  -2   0  15 -10.547 14.9086   1
  -2   0  15 12.3969 12.5158   1
  -2   0  15 -14.692 18.1665   2
   2   0 -15 13.7409 17.2155   3
  -1   0  15 -8.1865 12.5044   1
  -1   0  15 5.95314 17.3540   2
  -1   0  15 -27.061 14.4091   1
   1   0 -15 30.1428 17.2489   3
   0   0 -15 15.7820 12.7774   3
   0   0  15 13.6439 14.6869   1
   0   0  15 0.65180 13.2359   2
   0   0  15 1.94982 16.1045   1
   1   0  15 5.86172 16.6709   1
  -1   0 -15 -26.378 14.9243   3
   1   0  15 2.43305 15.5266   1
   1   0  15 37.5033 19.3991   2
   2   0  15 38.1150 19.5675   1
   2   0  15 4.16422 14.1733   1
  -2   0 -15 0.78997 15.3125   3
   2   0  15 0.24448 17.5175   2
   3   0  15 -22.418 18.1513   2
  -3   0 -15 15.9723 17.7827   3
   3   0  15 13.1691 17.2577   1
   3   0  15 25.2094 20.7959   1
  -4   0 -15 5.73022 18.2788   3
   4   0  15 29.8716 20.3831   2
   4   0  15 -18.786 19.5802   1
   4   0  15 15.4551 21.8282   1
   5   0  15 33.0014 22.0412   2
   5   0  15 -13.713 18.9208   1
  -5   0 -15 -28.085 18.1830   3
   6   0  15 -19.278 21.7786   1
   6   0  15 -18.123 22.8432   2
  -6   0 -15 31.8738 23.2803   3
  -6  -1  15 220.814 34.1031   2
   6  -1 -15 163.698 25.6703   3
   6   1 -15 155.177 24.5089   3
  -6   1  15 155.481 28.4474   2
   5  -1 -15 102.692 23.1955   3
  -5  -1  15 149.784 28.7621   2
  -5   1  15 118.780 20.2867   2
   5   1 -15 88.1635 22.0500   3
   4  -1 -15 161.493 23.9544   3
  -4  -1  15 182.541 26.3644   2
  -4   1  15 193.857 26.2600   2
   4   1 -15 186.608 21.2728   3
  -4   1  15 201.493 26.7533   1
   3  -1 -15 160.479 20.8740   3
  -3  -1  15 198.003 24.0608   2
   3   1 -15 160.603 23.2063   3
  -3   1  15 187.577 25.6440   2
  -3   1  15 166.415 25.8687   1
   2  -1 -15 8.22534 16.0169   3
  -2  -1  15 5.15617 15.5857   2
  -2   1  15 -5.6794 15.5423   1
   2   1 -15 -10.004 15.6340   3
  -2   1  15 17.1213 18.5066   2
  -2   1  15 37.0680 21.2819   1
   1  -1 -15 -1.8212 14.1026   3
  -1  -1  15 9.04816 9.22984   1
  -1  -1  15 25.5443 19.7445   2
  -1   1  15 25.8616 17.9008   2
  -1   1  15 8.77178 21.1353   1
   1   1 -15 -20.083 14.5824   3
  -1   1  15 13.9076 15.3378   1
   0  -1  15 100.972 24.7143   2
   0  -1 -15 57.5937 16.0860   3
   0  -1  15 74.3748 13.2349   1
   0  -1  15 92.8323 13.8029   1
   0   1  15 88.0270 19.5914   1
   0   1  15 108.769 21.5918   1
   0   1  15 100.309 19.1973   2
   0   1 -15 98.8825 20.5388   3
  -1  -1 -15 131.833 20.8628   3
   1  -1  15 97.4975 16.8455   1
   1  -1  15 131.046 16.9244   1
   1  -1  15 179.996 28.2080   2
  -1   1 -15 117.706 20.5274   3
   1   1  15 127.701 20.8266   1
   1   1  15 124.450 23.3922   1
   1   1  15 138.635 21.6023   2
   2  -1  15 343.150 36.8736   2
   2  -1  15 295.695 25.7415   1
   2  -1  15 245.662 22.7281   1
  -2  -1 -15 285.758 27.5092   3
   2   1  15 237.257 26.5738   2
   2   1  15 263.095 25.0665   1
   2   1  15 243.614 28.2446   1
  -2   1 -15 265.046 24.6621   3
   3  -1  15 86.6810 19.2045   1
   3  -1  15 111.967 26.7394   2
  -3  -1 -15 89.2184 17.9146   3
   3  -1  15 94.4103 20.3012   1
   3   1  15 72.6469 25.2032   1
   3   1  15 76.9181 21.0046   1
   3   1  15 48.3309 19.6041   2
  -3   1 -15 73.0527 20.1257   3
   4  -1  15 35.8273 18.3663   1
  -4  -1 -15 23.1616 20.4973   3
   4  -1  15 -10.838 21.9831   2
  -4   1 -15 40.1377 20.1286   3
   4   1  15 -4.4142 19.7524   1
   4   1  15 13.0228 20.3128   2
   5  -1  15 1.85752 25.2489   2
  -5  -1 -15 23.9362 20.5448   3
   5  -1  15 0.07739 19.9232   1
   5   1  15 -17.030 21.3556   2
   5   1  15 -4.2359 21.0591   1
  -5   1 -15 53.9061 21.7969   3
   6  -1  15 32.4578 25.5185   2
   6  -1  15 -10.051 22.8891   1
  -6  -1 -15 -6.6464 20.7436   3
   6   1  15 5.98941 23.0319   2
   6   1  15 30.9307 23.5044   1
  -6   1 -15 25.2187 23.3955   3
   5  -2 -15 -0.5958 16.9285   3
  -5  -2  15 -61.535 25.4020   2
   5   2 -15 30.2036 21.3241   3
  -5   2  15 29.4134 20.1567   2
  -4  -2  15 -13.102 27.5789   2
   4  -2 -15 4.81774 18.5822   3
   4   2 -15 21.9812 20.0403   3
  -4   2  15 68.6848 23.5442   2
   3  -2 -15 83.4291 18.0144   3
  -3  -2  15 66.0767 29.2733   2
   3   2 -15 71.4621 20.3337   3
  -3   2  15 47.1975 21.0028   2
  -2  -2  15 181.166 30.9818   2
   2  -2 -15 188.619 25.2870   3
  -2   2  15 207.484 24.2850   2
   2   2 -15 254.409 26.5558   3
  -1  -2  15 119.379 23.1674   2
   1  -2 -15 208.872 25.2411   3
  -1   2  15 78.0219 21.7831   2
   1   2 -15 169.782 22.9201   3
   0  -2 -15 63.4091 21.4518   3
   0  -2  15 71.1850 27.5209   2
   0   2  15 89.0221 22.9131   2
   0   2 -15 63.0513 20.7594   3
   0   2  15 35.0329 22.1562   1
   1  -2  15 64.1324 25.2913   2
  -1  -2 -15 78.4630 21.0492   3
   1   2  15 70.9909 21.3271   1
  -1   2 -15 88.4609 21.1756   3
   1   2  15 66.5818 22.5254   2
  -2  -2 -15 -1.0638 14.4615   3
   2  -2  15 -9.4785 18.3964   2
   2   2  15 -6.1107 19.9921   1
  -2   2 -15 12.9929 18.9911   3
   2   2  15 -12.473 21.1916   2
  -3  -2 -15 14.1587 19.6223   3
   3  -2  15 56.3996 25.2846   2
  -3   2 -15 55.4994 22.6849   3
   3   2  15 41.2723 22.2915   1
   3   2  15 29.3561 22.1201   2
   4  -2  15 48.4194 28.3844   2
   4  -2  15 59.6790 23.0297   1
  -4  -2 -15 67.9080 23.9804   3
  -4   2 -15 15.3634 21.5823   3
   4   2  15 67.5835 25.4574   1
   4   2  15 65.8254 23.9654   2
   5  -2  15 89.5545 27.2063   1
   5  -2  15 102.048 33.4137   2
  -5  -2 -15 81.7194 25.0798   3
   5   2  15 68.9256 24.2485   2
  -5   2 -15 62.6250 24.0926   3
   5   2  15 75.8667 28.4226   1
   1  -3 -15 36.3911 21.5466   3
  -1  -3  15 34.9321 32.0872   2
   1   3 -15 25.1963 21.8532   3
  -1   3  15 17.2567 24.0330   2
   0  -3 -15 1.85027 20.2554   3
   0  -3  15 4.38766 21.4976   2
   0   3 -15 -3.3549 22.0805   3
   0   3  15 15.3628 25.1878   1
   0   3  15 -8.6430 18.3563   2
   1  -3  15 12.4947 32.1101   2
  -1  -3 -15 -3.4659 16.1427   3
   1   3  15 38.1643 26.8991   2
   1   3  15 -34.038 23.6525   1
  -1   3 -15 -13.419 21.3447   3
   5   0 -16 60.9224 22.3939   3
   4   0 -16 -12.021 14.2378   3
  -4   0  16 27.4731 23.5597   2
  -3   0  16 28.9886 21.4971   2
   3   0 -16 37.8688 19.2785   3
  -2   0  16 54.4560 16.4247   1
  -2   0  16 94.2972 22.3842   2
   2   0 -16 45.1203 19.5124   3
  -1   0  16 309.388 34.7434   2
  -1   0  16 294.533 27.6212   1
   1   0 -16 251.303 27.4372   3
   0   0  16 249.938 23.3483   1
   0   0 -16 211.339 25.7759   3
   0   0  16 214.655 25.3435   2
   1   0  16 48.9476 21.6415   2
   1   0  16 71.3232 22.5563   1
   1   0  16 112.397 20.5811   1
  -1   0 -16 66.4276 18.2639   3
  -2   0 -16 29.3098 19.5167   3
   2   0  16 -5.8974 21.0988   2
   2   0  16 12.8079 18.4512   1
   2   0  16 38.0659 24.0664   1
   3   0  16 35.1471 21.1030   1
   3   0  16 53.4090 22.8984   2
   3   0  16 69.7518 26.4170   1
  -3   0 -16 40.5382 16.5900   3
   4   0  16 17.7271 25.2164   2
   4   0  16 -0.3392 20.2991   1
  -4   0 -16 33.2578 21.2887   3
   5   0  16 211.112 30.2624   2
  -5   0 -16 161.471 23.4849   3
   5   0  16 128.012 28.4804   1
   5  -1 -16 3.33899 16.7305   3
  -5  -1  16 74.7755 28.5313   2
  -5   1  16 5.16329 24.4029   2
   5   1 -16 15.4333 15.0884   3
   4  -1 -16 110.940 24.5552   3
  -4  -1  16 75.9717 29.6732   2
  -4   1  16 89.3221 24.0331   2
   4   1 -16 73.5407 22.8341   3
   3  -1 -16 -3.9795 14.1296   3
  -3  -1  16 103.191 26.2463   2
  -3   1  16 44.3042 20.3375   1
   3   1 -16 8.90399 18.9119   3
  -3   1  16 20.2583 21.4298   2
  -2  -1  16 104.441 26.4369   2
   2  -1 -16 4.23698 18.9932   3
  -2   1  16 22.5889 17.9824   1
  -2   1  16 65.2277 22.9856   2
   2   1 -16 19.3948 18.2366   3
   1  -1 -16 15.3757 18.7478   3
  -1  -1  16 38.0075 22.8898   2
  -1   1  16 -6.2315 24.4880   1
  -1   1  16 12.3403 17.0809   1
   1   1 -16 11.6071 17.9416   3
  -1   1  16 18.0650 19.6888   2
   0  -1  16 27.4677 22.4231   2
   0  -1 -16 -15.910 17.5072   3
   0   1 -16 -15.651 18.9190   3
   0   1  16 -2.0307 14.4909   2
   0   1  16 34.3607 25.1798   1
   0   1  16 30.5194 18.3825   1
   1  -1  16 81.2505 20.4590   2
   1  -1  16 64.0910 17.4750   1
  -1  -1 -16 46.4630 18.6797   3
   1   1  16 45.9791 20.5282   1
  -1   1 -16 46.7174 18.2390   3
   1   1  16 5.44540 22.0406   2
   1   1  16 53.9897 27.0686   1
   2  -1  16 39.7176 26.6390   2
   2  -1  16 51.2702 18.4175   1
  -2  -1 -16 6.38963 15.4504   3
   2   1  16 -3.7515 20.4364   2
  -2   1 -16 21.5516 18.8621   3
   2   1  16 23.2086 20.6411   1
   3  -1  16 106.258 27.4090   2
   3  -1  16 72.1550 20.8611   1
  -3  -1 -16 23.6788 21.7795   3
   3   1  16 41.9379 23.2844   2
   3   1  16 -16.304 22.0242   1
  -3   1 -16 45.4176 21.6308   3
   4  -1  16 -2.3299 22.1099   1
  -4  -1 -16 -15.765 18.4921   3
   4  -1  16 -7.9262 25.1574   2
   4   1  16 -4.5626 21.9163   1
   4   1  16 -1.2243 23.9565   2
  -4   1 -16 -14.717 20.2114   3
   3  -2 -16 23.1282 15.6294   3
  -3  -2  16 -16.836 29.3340   2
   3   2 -16 2.73581 21.6415   3
   2  -2 -16 13.6097 19.9406   3
  -2  -2  16 -19.993 20.2777   2
  -2   2  16 23.7574 22.9096   2
   2   2 -16 -5.6723 19.4998   3
   1  -2 -16 6.53689 18.1064   3
  -1  -2  16 -31.329 25.8402   2
  -1   2  16 -20.157 22.9148   1
   1   2 -16 -6.1751 18.8791   3
  -1   2  16 0.48530 23.2284   2
   0  -2  16 46.3568 28.2932   2
   0  -2 -16 54.6824 22.4607   3
   0   2  16 76.7987 24.6178   1
   0   2  16 125.693 25.3102   2
   0   2 -16 67.7497 23.6293   3
  -1  -2 -16 13.0330 21.0976   3
   1  -2  16 10.6638 27.3248   2
  -1   2 -16 11.0122 20.6714   3
   1   2  16 35.1062 24.1556   1
   1   2  16 8.48005 23.9154   2
   2  -2  16 54.1775 29.5037   2
  -2  -2 -16 50.0641 21.7163   3
  -2   2 -16 37.1850 21.6934   3
   2   2  16 21.0772 23.3183   2
   2   2  16 45.6706 25.3616   1
  -3  -2 -16 -6.1976 20.2040   3
   3  -2  16 28.4735 30.0285   2
  -3   2 -16 23.6630 21.6566   3
   3   2  16 30.6129 26.3920   1
   3   2  16 -30.789 24.4118   2
   3   0 -17 27.8996 14.9493   3
  -2   0  17 14.5464 24.0706   2
   2   0 -17 -27.245 18.6948   3
  -1   0  17 -15.672 22.4516   2
   1   0 -17 -11.766 20.1355   3
   0   0  17 -7.5236 21.3584   2
   0   0 -17 33.3633 20.2564   3
   1   0  17 -13.148 23.7937   2
  -1   0 -17 -6.8534 17.7116   3
   1   0  17 -8.6357 19.2110   1
  -2   0 -17 0.27032 20.6145   3
   2   0  17 43.8503 26.1790   2
   2   0  17 -1.0892 21.7402   1
   3   0  17 47.8393 25.9507   2
  -3   0 -17 11.6967 22.0502   3
   3   0  17 -8.1077 23.7151   1
   2  -1 -17 72.1278 22.0535   3
  -2   1  17 141.882 24.4954   1
   2   1 -17 128.966 24.3721   3
  -2   1  17 107.124 27.5326   2
   1  -1 -17 52.4595 21.2897   3
  -1  -1  17 60.1066 29.8385   2
  -1   1  17 25.3597 18.5459   2
  -1   1  17 53.2612 22.4971   1
   1   1 -17 23.6411 21.6593   3
   0  -1 -17 38.2792 21.0751   3
   0  -1  17 81.4026 27.8253   2
   0   1  17 110.442 24.7664   1
   0   1  17 15.1479 25.0557   2
   0   1 -17 -4.0335 20.3778   3
  -1  -1 -17 -26.199 19.3708   3
   1  -1  17 -3.9738 28.2569   2
   1   1  17 1.24127 24.1496   1
   1   1  17 25.1298 24.0413   2
  -1   1 -17 -3.6036 16.1050   3
  -2  -1 -17 31.3402 22.2681   3
   2  -1  17 2.07181 28.4381   2
   2   1  17 -20.074 23.0441   1
   2   1  17 -30.744 25.8032   2
  -2   1 -17 -7.2328 21.4343   3
   0   0   0    0.00    0.00   0
;
_shelx_hkl_checksum     61482
_shelx_res_file
;
TITL                              rq012 in P21/c (14) sir97
CELL   0.71069 10.3274    4.5667   13.1039   90.0000   90.3397   90.0000
ZERR         2  0.0005    0.0002    0.0006    0.0000    0.0027    0.0000
LATT  1
SYMM -X, 0.50000+Y, 0.50000-Z
SFAC    C   H   N   F   BR
UNIT    24   8   4   8   4
LIST 4 ! automatically inserted. Change 6 to 4 for CHECKCIF!!
MERG      2
L.S.      10
BOND  $H
CONF
TEMP  -100
ACTA
FMAP      2
PLAN     -25
WGHT    0.023100    0.231700
FVAR       0.59549
C1    1    0.377130    0.737940    0.521743    11.00000    0.01721    0.01838 =
         0.02084   -0.00166    0.00139   -0.00005
C2    1    0.274836    0.624302    0.463876    11.00000    0.02659    0.02569 =
         0.01728    0.00174   -0.00198   -0.00016
C3    1    0.185955    0.429576    0.499476    11.00000    0.02059    0.02620 =
         0.02299   -0.00291   -0.00468   -0.00346
AFIX  43
H3    2    0.117867    0.359395    0.456989    11.00000   -1.20000
AFIX   0
C4    1    0.198301    0.337622    0.599625    11.00000    0.01729    0.01498 =
         0.02696   -0.00140    0.00464    0.00199
C5    1    0.299227    0.432463    0.661625    11.00000    0.02392    0.02151 =
         0.01933    0.00032   -0.00106    0.00156
AFIX  43
H5    2    0.308425    0.362917    0.729608    11.00000   -1.20000
AFIX   0
C6    1    0.385592    0.630354    0.621622    11.00000    0.02028    0.01988 =
         0.02138   -0.00490   -0.00521   -0.00001
N1    3    0.456913    0.945210    0.472663    11.00000    0.02208    0.02386 =
         0.02426    0.00141   -0.00164   -0.00464
F1    4    0.263291    0.715834    0.366661    11.00000    0.03845    0.05548 =
         0.02045    0.01253   -0.00935   -0.01780
F2    4    0.481967    0.720139    0.682345    11.00000    0.03719    0.04786 =
         0.02681    0.00792   -0.01419   -0.02011
BR1   5    0.074079    0.083567    0.656884    11.00000    0.02328    0.02389 =
         0.03287    0.00056    0.00594   -0.00452
HKLF 4
REM                               rq012 in P21/c (14) sir97
REM R1 =  0.0266 for    1218 Fo > 4sig(Fo)  and  0.0444 for all    1523 data
REM     91 parameters refined using      0 restraints
END
WGHT      0.0231      0.2318
REM Highest difference peak  0.358,  deepest hole -0.298,  1-sigma level  0.088
Q1    1   0.2135  0.5916  0.4823  11.00000  0.05    0.36
Q2    1   0.3473  0.6220  0.4880  11.00000  0.05    0.35
Q3    1   0.2912  0.5434  0.4487  11.00000  0.05    0.35
Q4    1   0.3939  0.4305  0.4739  11.00000  0.05    0.34
Q5    1   0.2495  0.4429  0.6321  11.00000  0.05    0.33
Q6    1   0.2372  0.6294  0.2438  11.00000  0.05    0.32
Q7    1   0.0545  0.1344  0.5935  11.00000  0.05    0.32
Q8    1   0.3809  0.7283  0.5750  11.00000  0.05    0.32
Q9    1   0.3969  0.8628  0.5218  11.00000  0.05    0.32
Q10   1   0.0298 -0.0408  0.6002  11.00000  0.05    0.31
Q11   1   0.5026  0.5744  0.6426  11.00000  0.05    0.30
Q12   1   0.4138  0.6703  0.6549  11.00000  0.05    0.30
Q13   1   0.0746 -0.2108  0.6575  11.00000  0.05    0.29
Q14   1   0.3600  0.4715  0.6364  11.00000  0.05    0.28
Q15   1   0.0836  0.1109  0.7939  11.00000  0.05    0.27
Q16   1   0.2773  0.1635  0.4439  11.00000  0.05    0.27
Q17   1   0.1059  0.6199  0.5537  11.00000  0.05    0.27
Q18   1   0.0558  0.2653  0.7193  11.00000  0.05    0.26
Q19   1   0.1763  0.4308  0.5409  11.00000  0.05    0.26
Q20   1   0.3288  0.7390  0.5148  11.00000  0.05    0.26
Q21   1   0.0565  0.0049  0.6762  11.00000  0.05    0.26
Q22   1   0.0205 -0.0796  0.7965  11.00000  0.05    0.25
Q23   1   0.2248  0.3696  0.4775  11.00000  0.05    0.25
Q24   1   0.2072  0.2472  0.7399  11.00000  0.05    0.25
Q25   1  -0.0381 -0.4537  0.6421  11.00000  0.05    0.25
;
_shelx_res_checksum     22117
_shelxl_version_number        2.014
data_global
_journal_date_recd_electronic     2015-05-12
_journal_date_accepted     2015-06-02
_journal_name_full     'Acta Crystallographica, Section E'
_journal_year     2015
_journal_volume     71
_journal_issue      7
_journal_page_first     o459
_journal_page_last     o460
_journal_paper_category     HO
_journal_paper_doi     10.1107/S2056989015010622
_journal_coeditor_code     NR2060
_publ_contact_author_name     'Peter Mayer'
_publ_contact_author_address
;
Department Chemie und Biochemie
Ludwig-Maximilians Universit\"at
Butenandtstra\&se 5--13 (Haus F)
D-81377 M\"unchen
Germany
;
_publ_contact_author_email     'pemay@cup.uni-muenchen.de'
_publ_contact_author_fax     '+49-89-2180-77406'
_publ_contact_author_phone     '+49-89-2180-77407'
_publ_section_title
;
Crystal structure of (<i>E</i>)-1,2-bis(4-bromo-2,6-difluorophenyl)diazene
;
loop_
    _publ_author_name
    _publ_author_address
    'Broichhagen, Johannes'
;
Ludwig-Maximilians-Universit\"at
Department Chemie
Butenandtstra\&se 5--13
81377 M\"unchen
Germany
;
    'Woodmansee, David H.'
;
Ludwig-Maximilians-Universit\"at
Department Chemie
Butenandtstra\&se 5--13
81377 M\"unchen
Germany
;
    'Trauner, Dirk'
;
Ludwig-Maximilians-Universit\"at
Department Chemie
Butenandtstra\&se 5--13
81377 M\"unchen
Germany
;
    'Mayer, Peter'
;
Ludwig-Maximilians-Universit\"at
Department Chemie
Butenandtstra\&se 5--13
81377 M\"unchen
Germany
;
