# Supplementary material for: Crystal structure of (E)-1,2-bis­(4-bromo-2,6-di­fluoro­phen­yl)diazene
Source: Acta Crystallogr E Crystallogr Commun. 2015 Jun 10;71(Pt 7):o459–60. doi: 10.1107/S2056989015010622 (PMC4518941; doi:10.1107/S2056989015010622)
Supplement: Supplementary file 2 [file e-71-0o459-Isup2.hkl]

data_I                                                                          
_shelx_title '                              rq012 in P21/c (14) sir97'          
_shelx_refln_list_code          4                                               
_shelx_F_calc_maximum      162.62                                               
_exptl_crystal_F_000       392.00                                               
_reflns_d_resolution_high  0.7492                                               
                                                                                
loop_                                                                           
 _space_group_symop_operation_xyz                                               
 'x, y, z'                                                                      
 '-x, y+1/2, -z+1/2'                                                            
 '-x, -y, -z'                                                                   
 'x, -y-1/2, z-1/2'                                                             
                                                                                
_cell_length_a    10.3274                                                       
_cell_length_b     4.5667                                                       
_cell_length_c    13.1039                                                       
_cell_angle_alpha  90.000                                                       
_cell_angle_beta   90.340                                                       
_cell_angle_gamma  90.000                                                       
                                                                                
_shelx_F_squared_multiplier     1.000                                           
                                                                                
loop_                                                                           
 _refln_index_h                                                                 
 _refln_index_k                                                                 
 _refln_index_l                                                                 
 _refln_F_squared_calc                                                          
 _refln_F_squared_meas                                                          
 _refln_F_squared_sigma                                                         
 _refln_observed_status                                                         
   2   0   0       1024.05       1022.90        16.40 o                         
   3   0   0          5.17          3.00         2.24 o                         
   4   0   0        178.83        176.57         5.75 o                         
   5   0   0       5412.82       5420.01        90.76 o                         
   6   0   0       5752.20       5848.37        98.61 o                         
   7   0   0       5432.36       5403.77       106.52 o                         
   8   0   0       2172.75       2178.57        52.71 o                         
   9   0   0       2459.87       2533.41        61.75 o                         
  10   0   0         53.05         69.38        20.21 o                         
  11   0   0       1150.01       1109.88        56.35 o                         
  12   0   0        174.39        143.13        54.58 o                         
  13   0   0        848.82        899.37        93.27 o                         
   1   1   0         90.67         85.88         5.14 o                         
   2   1   0      10774.86      11318.10       162.55 o                         
   3   1   0       1658.55       1571.00        22.78 o                         
   4   1   0       1904.10       1827.87        26.62 o                         
   5   1   0         33.24         35.79         5.02 o                         
   6   1   0        858.15        860.22        16.23 o                         
   7   1   0        275.84        299.42        10.86 o                         
   8   1   0        367.10        363.90        13.38 o                         
   9   1   0       2356.13       2290.57        37.27 o                         
  10   1   0         30.35         45.84         7.64 o                         
  11   1   0        481.36        490.80        30.33 o                         
  12   1   0         59.70         75.01        38.32 o                         
  13   1   0         48.97        165.65        63.34 o                         
   0   2   0        348.98        327.12        12.65 o                         
   1   2   0       3543.13       3559.37        47.73 o                         
   2   2   0        814.85        801.28        17.69 o                         
   3   2   0         55.78         50.21         5.72 o                         
   4   2   0        651.54        640.34        16.02 o                         
   5   2   0        640.67        655.91        16.73 o                         
   6   2   0        788.30        801.99        18.41 o                         
   7   2   0        331.01        331.84        13.22 o                         
   8   2   0       1789.45       1768.58        31.23 o                         
   9   2   0          1.80          1.83         8.00 o                         
  10   2   0          1.65         29.90        13.73 o                         
  11   2   0         84.58         59.13        17.10 o                         
  12   2   0        149.58        121.95        31.92 o                         
  13   2   0        219.58        246.37        75.13 o                         
   1   3   0       2824.96       2918.45        38.35 o                         
   2   3   0       3354.85       3335.45        62.94 o                         
   3   3   0       3302.72       3290.77        48.56 o                         
   4   3   0       3917.75       3942.88        53.49 o                         
   5   3   0       1748.81       1763.68        29.70 o                         
   6   3   0        462.94        471.15        14.90 o                         
   7   3   0          7.97          5.10        11.47 o                         
   8   3   0        616.54        606.08        20.38 o                         
   9   3   0       1263.79       1257.22        30.66 o                         
  10   3   0       1570.76       1642.92        39.31 o                         
  11   3   0        524.89        615.48        73.27 o                         
   0   4   0        828.48        846.62        48.97 o                         
   1   4   0        965.31        952.02        21.96 o                         
   2   4   0         57.66         50.12        10.55 o                         
   3   4   0         85.98         86.35        12.51 o                         
   4   4   0         41.32         43.16        11.96 o                         
   5   4   0        108.95        110.87        13.75 o                         
   6   4   0        385.38        396.41        17.65 o                         
   7   4   0        294.75        308.15        19.26 o                         
   8   4   0        438.68        495.50        22.56 o                         
   9   4   0        189.98        154.26        20.82 o                         
  10   4   0          7.54         15.61        29.59 o                         
   1   5   0         90.53        130.24        22.61 o                         
   2   5   0        254.17        249.39        23.70 o                         
   3   5   0        163.00        176.85        20.25 o                         
   4   5   0        631.40        637.35        41.19 o                         
   5   5   0         27.27         14.90        19.78 o                         
   6   5   0          0.37         40.00        23.28 o                         
   7   5   0         56.15         70.88        26.32 o                         
   0   6   0        993.52       1106.28       113.22 o                         
   1   6   0        345.66        375.00        42.96 o                         
   2   6   0        250.63        308.06        83.59 o                         
 -13   1   1        270.79        214.92        53.39 o                         
 -12   1   1          2.08        -14.79        56.07 o                         
 -11   1   1        749.59        699.40        20.44 o                         
 -10   1   1       2146.35       2139.21        40.42 o                         
  -9   1   1        810.50        780.11        22.42 o                         
  -8   1   1       2387.32       2459.79        37.89 o                         
  -7   1   1       1920.44       1898.05        30.11 o                         
  -6   1   1        432.69        431.71        12.61 o                         
  -5   1   1        175.48        158.55         6.68 o                         
  -4   1   1       2980.83       3030.24        38.57 o                         
  -3   1   1       5269.12       5315.11        63.99 o                         
  -2   1   1      26446.11      27180.57       441.37 o                         
  -1   1   1       3205.96       3155.74        41.14 o                         
   0   1   1        188.39        175.47         5.54 o                         
   1   1   1        285.34        279.70         6.50 o                         
   2   1   1         13.08         10.08         3.86 o                         
   3   1   1       4900.21       5038.66        59.13 o                         
   4   1   1       6361.73       6424.94        71.27 o                         
   5   1   1       6787.94       6872.53        76.84 o                         
   6   1   1       3131.05       3098.79        39.39 o                         
   7   1   1        398.20        375.84        11.12 o                         
   8   1   1          0.03         -3.65         6.17 o                         
   9   1   1        975.77        972.84        19.13 o                         
  10   1   1        329.67        320.91        20.90 o                         
  11   1   1       1368.86       1363.88        45.00 o                         
  12   1   1        587.94        629.29        42.95 o                         
  13   1   1        467.17        551.11        86.07 o                         
 -12   2   1        966.38        862.28        60.55 o                         
 -11   2   1        586.50        628.88        30.17 o                         
 -10   2   1        389.40        395.22        15.18 o                         
  -9   2   1         88.52         72.75        10.88 o                         
  -8   2   1        508.54        509.25        19.23 o                         
  -7   2   1        926.26        904.20        22.01 o                         
  -6   2   1       2865.94       2756.71        44.36 o                         
  -5   2   1       3602.88       3522.57        53.58 o                         
  -4   2   1       6967.40       7159.78       100.28 o                         
  -3   2   1       1244.68       1271.12        19.27 o                         
  -2   2   1       2863.31       3072.90        40.89 o                         
  -1   2   1        952.50        945.95        14.60 o                         
   0   2   1       3934.53       3986.52        50.52 o                         
   1   2   1       4725.81       4734.93        66.17 o                         
   2   2   1       7057.35       7251.81       100.35 o                         
   3   2   1       1732.11       1745.82        27.35 o                         
   4   2   1       1060.63       1089.92        21.63 o                         
   5   2   1          5.51          6.09         6.21 o                         
   6   2   1       1079.09       1045.99        19.50 o                         
   7   2   1       5652.45       5709.02        73.22 o                         
   8   2   1        608.63        584.16        15.77 o                         
   9   2   1        916.98        872.43        22.61 o                         
  10   2   1        783.91        725.27        27.02 o                         
  11   2   1        133.86        154.23        17.90 o                         
  12   2   1         37.07         47.60        30.82 o                         
 -11   3   1        156.74        197.53        32.84 o                         
 -10   3   1         14.79         34.85        15.96 o                         
  -9   3   1         26.78         12.54        14.38 o                         
  -8   3   1          7.47         -6.51        10.95 o                         
  -7   3   1          5.37         26.93        11.32 o                         
  -6   3   1          5.90          7.84         8.41 o                         
  -5   3   1         49.78         45.08         8.33 o                         
  -4   3   1         24.67         23.98         8.64 o                         
  -3   3   1          5.69         11.73         8.27 o                         
  -2   3   1         14.32         16.91         6.63 o                         
  -1   3   1        122.94        137.77         7.58 o                         
   0   3   1        753.83        776.17        16.37 o                         
   1   3   1        133.34        160.67         9.70 o                         
   2   3   1         42.44         61.35         8.78 o                         
   3   3   1        115.45        114.27        10.63 o                         
   4   3   1        203.94        212.89        12.55 o                         
   5   3   1         48.11         56.10         8.73 o                         
   6   3   1        117.35        117.81        10.66 o                         
   7   3   1          1.86         -5.31        10.20 o                         
   8   3   1        123.23        125.26        12.66 o                         
   9   3   1          0.23          7.57        13.21 o                         
  10   3   1         29.27          9.71        13.72 o                         
  11   3   1          2.03          1.73        23.87 o                         
 -10   4   1         24.87          0.48        30.95 o                         
  -9   4   1         71.46         80.03        22.60 o                         
  -8   4   1        110.63         96.85        19.09 o                         
  -7   4   1        379.28        395.43        21.05 o                         
  -6   4   1       2110.74       2138.42        38.48 o                         
  -5   4   1        783.67        839.73        23.49 o                         
  -4   4   1       1319.15       1341.02        28.30 o                         
  -3   4   1        332.88        310.63        16.03 o                         
  -2   4   1         93.10        104.33        12.70 o                         
  -1   4   1       1384.71       1382.56        26.18 o                         
   0   4   1       1394.97       1391.13        30.39 o                         
   1   4   1       1808.39       1819.12        35.65 o                         
   2   4   1       1948.78       1941.48        35.69 o                         
   3   4   1        659.40        657.40        21.80 o                         
   4   4   1        157.65        177.14        13.17 o                         
   5   4   1         30.39         39.17        12.13 o                         
   6   4   1        421.68        452.43        18.80 o                         
   7   4   1       1146.36       1134.95        30.63 o                         
   8   4   1        992.56       1071.95        31.11 o                         
   9   4   1        481.41        489.08        26.73 o                         
  10   4   1         90.25        122.94        46.38 o                         
  -7   5   1        220.26        215.83        32.50 o                         
  -6   5   1          5.77          5.42        26.36 o                         
  -5   5   1         54.24         32.97        31.81 o                         
  -4   5   1        336.37        312.51        32.46 o                         
  -3   5   1        793.84        780.40        45.35 o                         
  -2   5   1       1534.08       1470.59        91.69 o                         
  -1   5   1        602.44        628.60        34.26 o                         
   0   5   1        304.23        292.42        26.09 o                         
   1   5   1         31.93         27.71        17.07 o                         
   2   5   1         96.52        104.74        22.36 o                         
   3   5   1        622.38        604.94        27.13 o                         
   4   5   1        597.48        600.18        27.83 o                         
   5   5   1        792.24        806.46        33.31 o                         
   6   5   1        470.29        546.31        32.28 o                         
   7   5   1        300.62        280.68        35.74 o                         
  -2   6   1          1.23         26.29        54.05 o                         
  -1   6   1         11.57         36.45        41.03 o                         
   0   6   1          2.57         71.45        46.89 o                         
   1   6   1         15.70         51.11        38.07 o                         
   2   6   1         18.57         21.87        54.79 o                         
 -13   0   2        415.10        456.07        74.95 o                         
 -12   0   2       2296.75       2434.39       127.03 o                         
 -11   0   2        124.38        131.75        34.40 o                         
 -10   0   2       2398.56       2378.20       154.05 o                         
  -9   0   2       2139.42       2250.82        55.01 o                         
  -8   0   2        605.79        610.25        19.31 o                         
  -7   0   2       1348.74       1346.86        30.33 o                         
  -6   0   2       4473.47       4692.39        84.46 o                         
  -5   0   2       8051.08       8422.62       145.44 o                         
  -4   0   2       4640.60       4512.35       165.10 o                         
  -3   0   2      13959.70      14635.21       334.84 o                         
  -2   0   2        502.44        499.90        17.40 o                         
  -1   0   2        332.37        310.60         7.90 o                         
   0   0   2         60.44         26.33        12.24 o                         
   1   0   2      12325.03      12943.26       230.49 o                         
   2   0   2      14459.03      14745.28       426.75 o                         
   3   0   2      21585.24      21508.59       793.87 o                         
   4   0   2       5479.26       5613.10       113.97 o                         
   5   0   2        316.13        376.22        16.09 o                         
   6   0   2        431.45        441.91        18.56 o                         
   7   0   2        417.37        415.90        25.23 o                         
   8   0   2       2856.21       2840.77        64.29 o                         
   9   0   2       3599.22       3533.09        78.72 o                         
  10   0   2       1871.50       1797.81        50.87 o                         
  11   0   2        602.57        614.08        34.95 o                         
  12   0   2        116.50        139.68        36.00 o                         
  13   0   2         15.18         22.45        62.12 o                         
 -13   1   2          3.85        -17.74        47.42 o                         
 -12   1   2         47.85         65.84        39.53 o                         
 -11   1   2         27.70          4.21        25.36 o                         
 -10   1   2        292.66        283.56        13.83 o                         
  -9   1   2        305.77        305.07        14.38 o                         
  -8   1   2        994.38        991.05        20.53 o                         
  -7   1   2        959.11        956.25        19.33 o                         
  -6   1   2       1644.54       1611.23        24.72 o                         
  -5   1   2        379.57        401.58         9.63 o                         
  -4   1   2       2169.67       2365.78        29.61 o                         
  -3   1   2       1869.76       1858.68        25.33 o                         
  -2   1   2       2018.56       2089.89        32.89 o                         
  -1   1   2      10031.24      10141.57       119.74 o                         
   0   1   2       5180.46       5329.79        60.00 o                         
   1   1   2       3143.01       3185.34        39.51 o                         
   2   1   2        504.78        480.07         9.69 o                         
   3   1   2         13.24          9.77         4.17 o                         
   4   1   2        395.75        368.28         8.45 o                         
   5   1   2       1238.94       1189.23        18.22 o                         
   6   1   2       3095.36       3151.12        36.41 o                         
   7   1   2         19.16         16.30         5.90 o                         
   8   1   2       1142.18       1143.11        20.11 o                         
   9   1   2         23.19         18.68         6.83 o                         
  10   1   2         31.14         -0.01        12.50 o                         
  11   1   2        333.56        332.27        26.72 o                         
  12   1   2        216.51        223.99        28.05 o                         
  13   1   2        134.00        217.83        53.02 o                         
 -12   2   2         70.59         19.65        50.11 o                         
 -11   2   2        437.22        425.12        16.72 o                         
 -10   2   2        431.07        425.51        23.26 o                         
  -9   2   2        207.02        204.08        15.67 o                         
  -8   2   2         11.39         16.48        10.21 o                         
  -7   2   2         21.62         29.62         9.16 o                         
  -6   2   2        471.78        479.56        14.28 o                         
  -5   2   2        914.63        868.89        17.93 o                         
  -4   2   2       6323.31       6363.64        83.94 o                         
  -3   2   2        260.87        299.53         8.45 o                         
  -2   2   2       1643.51       1737.40        26.52 o                         
  -1   2   2         34.57         34.13         4.82 o                         
   0   2   2          7.94          9.76         4.36 o                         
   1   2   2       3706.17       3656.30        46.56 o                         
   2   2   2        706.34        643.79        14.77 o                         
   3   2   2       1948.51       1922.72        29.55 o                         
   4   2   2        818.32        792.39        16.54 o                         
   5   2   2        657.93        640.74        15.45 o                         
   6   2   2        249.42        237.70         9.95 o                         
   7   2   2        842.05        838.04        17.90 o                         
   8   2   2         30.25         29.03         7.44 o                         
   9   2   2        775.46        712.67        27.04 o                         
  10   2   2        136.24        154.75        16.31 o                         
  11   2   2        334.93        315.66        21.15 o                         
  12   2   2          5.88         -4.95        50.41 o                         
 -11   3   2          0.22         67.35        32.44 o                         
 -10   3   2        135.00        179.22        23.15 o                         
  -9   3   2        694.49        741.69        37.68 o                         
  -8   3   2       2876.26       2888.59        57.72 o                         
  -7   3   2       1678.75       1659.79        32.45 o                         
  -6   3   2       2698.04       2650.48        38.70 o                         
  -5   3   2        200.55        198.58        10.80 o                         
  -4   3   2        220.69        259.55        15.67 o                         
  -3   3   2        957.37        955.53        21.07 o                         
  -2   3   2       3933.27       3797.35        57.30 o                         
  -1   3   2       3859.27       3772.47        52.73 o                         
   0   3   2       5499.14       5647.02        75.37 o                         
   1   3   2       1373.11       1353.19        24.52 o                         
   2   3   2       1086.21       1095.02        23.26 o                         
   3   3   2        337.28        332.49        13.32 o                         
   4   3   2       1423.43       1435.10        25.67 o                         
   5   3   2       6525.81       6573.65        89.25 o                         
   6   3   2        487.43        489.39        15.79 o                         
   7   3   2       2186.76       2154.22        35.66 o                         
   8   3   2        741.53        733.25        22.23 o                         
   9   3   2         69.26         54.67        13.32 o                         
  10   3   2        206.36        196.04        15.58 o                         
  11   3   2        415.07        421.98        31.35 o                         
 -10   4   2         83.74         67.10        29.13 o                         
  -9   4   2         87.19        126.51        27.05 o                         
  -8   4   2          0.03         34.87        20.27 o                         
  -7   4   2         44.31         25.07        18.18 o                         
  -6   4   2        609.43        617.14        23.94 o                         
  -5   4   2        265.49        274.71        17.55 o                         
  -4   4   2        940.85        936.30        26.09 o                         
  -3   4   2        163.32        174.74        15.92 o                         
  -2   4   2         64.25         76.69        11.45 o                         
  -1   4   2         96.88         89.81        10.75 o                         
   0   4   2         52.13         62.26        10.60 o                         
   1   4   2        654.08        644.40        20.25 o                         
   2   4   2        745.91        767.93        24.97 o                         
   3   4   2        800.14        806.86        23.30 o                         
   4   4   2         58.76         67.90        13.17 o                         
   5   4   2        240.54        244.44        15.22 o                         
   6   4   2         86.92         87.21        13.50 o                         
   7   4   2        179.15        179.95        17.76 o                         
   8   4   2         63.65         41.75        17.68 o                         
   9   4   2        255.70        240.80        25.04 o                         
  10   4   2        192.73        171.21        29.64 o                         
  -7   5   2        123.37         77.08        39.52 o                         
  -6   5   2        216.87        263.25        33.11 o                         
  -5   5   2        131.19        124.83        44.70 o                         
  -4   5   2          9.96         21.08        25.61 o                         
  -3   5   2        375.78        307.01        34.27 o                         
  -2   5   2        100.78         88.35        27.89 o                         
  -1   5   2        263.25        326.05        28.20 o                         
   0   5   2        351.59        407.53        32.56 o                         
   1   5   2         50.13         51.54        19.77 o                         
   2   5   2         98.09         51.73        22.58 o                         
   3   5   2         25.62          0.50        18.66 o                         
   4   5   2        179.30        188.12        22.19 o                         
   5   5   2        315.88        342.65        27.92 o                         
   6   5   2        308.52        339.09        38.26 o                         
   7   5   2         32.42         26.93        27.16 o                         
  -1   6   2          2.47        -11.50        41.41 o                         
   0   6   2         43.14        -35.94        43.73 o                         
   1   6   2        385.43        449.71        64.42 o                         
 -13   1   3        288.18        326.66        54.60 o                         
 -12   1   3        933.51        937.38        54.45 o                         
 -11   1   3        701.01        667.47        23.06 o                         
 -10   1   3         23.38         31.08        10.30 o                         
  -9   1   3        315.55        347.82        15.26 o                         
  -8   1   3       1820.15       1882.05        30.15 o                         
  -7   1   3       3079.34       3181.11        44.07 o                         
  -6   1   3       3242.41       3140.19        43.85 o                         
  -5   1   3       2099.80       2082.30        29.62 o                         
  -4   1   3       3755.69       4078.66        52.21 o                         
  -3   1   3         27.04         25.51         3.50 o                         
  -2   1   3        305.39        273.19         7.13 o                         
  -1   1   3      13141.88      13198.39       155.31 o                         
   0   1   3       4724.39       4759.24        54.36 o                         
   1   1   3      14536.31      14721.94       159.77 o                         
   2   1   3       2954.07       2921.51        34.29 o                         
   3   1   3         66.70         44.35         4.02 o                         
   4   1   3          1.20         -3.39         3.80 o                         
   5   1   3        498.46        467.27        11.14 o                         
   6   1   3       3554.58       3584.60        43.16 o                         
   7   1   3       3916.45       3833.10        49.76 o                         
   8   1   3       1557.68       1537.74        27.21 o                         
   9   1   3        755.38        733.29        24.39 o                         
  10   1   3         63.47         81.93        12.85 o                         
  11   1   3         38.21         63.55        19.73 o                         
  12   1   3        608.11        595.16        33.62 o                         
  13   1   3        187.10        157.16        30.93 o                         
 -12   2   3        214.13        235.79        52.06 o                         
 -11   2   3        835.98        848.79        33.75 o                         
 -10   2   3       1906.31       1888.22        51.70 o                         
  -9   2   3       1067.47       1045.07        36.99 o                         
  -8   2   3        968.31        986.73        25.23 o                         
  -7   2   3        159.43        170.39        12.02 o                         
  -6   2   3        206.13        198.25        11.60 o                         
  -5   2   3       1815.24       1773.51        31.74 o                         
  -4   2   3        825.98        746.91        27.57 o                         
  -3   2   3       8384.16       8567.25       102.82 o                         
  -2   2   3       7661.22       8000.07        97.41 o                         
  -1   2   3       1488.18       1410.02        21.04 o                         
   0   2   3         61.45         59.22         5.27 o                         
   1   2   3       1072.89       1049.27        18.57 o                         
   2   2   3       1015.93        963.22        18.07 o                         
   3   2   3       5444.09       5473.69        72.57 o                         
   4   2   3       3901.70       3856.26        51.68 o                         
   5   2   3       2323.10       2264.12        33.55 o                         
   6   2   3       1192.30       1192.30        20.60 o                         
   7   2   3         61.62         55.77         7.75 o                         
   8   2   3        585.10        586.30        14.33 o                         
   9   2   3        599.38        580.33        21.44 o                         
  10   2   3       1079.53       1052.99        30.78 o                         
  11   2   3        593.62        607.83        38.46 o                         
  12   2   3        339.55        367.31        51.70 o                         
 -11   3   3         11.52         -3.94        32.53 o                         
 -10   3   3         66.08         67.99        22.93 o                         
  -9   3   3         11.55          6.15        31.87 o                         
  -8   3   3        100.93         75.28        15.83 o                         
  -7   3   3         30.26         25.31        10.74 o                         
  -6   3   3        107.87        136.99        12.25 o                         
  -5   3   3         48.51         43.94         9.58 o                         
  -4   3   3         88.67         97.26         8.84 o                         
  -3   3   3        137.21        151.78        10.19 o                         
  -2   3   3         19.57         12.35         7.99 o                         
  -1   3   3         29.04         38.71         7.50 o                         
   0   3   3         51.60         42.95         7.53 o                         
   1   3   3          0.34          3.48         7.44 o                         
   2   3   3          1.66          6.22         8.09 o                         
   3   3   3         18.56         12.19         9.33 o                         
   4   3   3         60.24         57.71         9.43 o                         
   5   3   3         64.54         63.61        10.02 o                         
   6   3   3        260.61        238.81        13.72 o                         
   7   3   3         38.69         31.61        10.84 o                         
   8   3   3         12.01          6.69        12.12 o                         
   9   3   3         58.53         71.46        13.46 o                         
  10   3   3         71.72         73.45        16.00 o                         
  11   3   3         34.39         54.41        50.84 o                         
 -10   4   3        550.83        549.86        55.73 o                         
  -9   4   3        601.79        609.77        36.77 o                         
  -8   4   3        935.05        875.94        48.23 o                         
  -7   4   3         66.77         62.92        19.69 o                         
  -6   4   3        144.26        114.15        20.25 o                         
  -5   4   3        424.62        438.68        21.25 o                         
  -4   4   3        735.88        771.11        25.31 o                         
  -3   4   3       1864.75       1831.47        35.62 o                         
  -2   4   3       1829.22       1868.38        36.43 o                         
  -1   4   3        638.60        604.59        31.41 o                         
   0   4   3        271.41        270.87        14.73 o                         
   1   4   3        172.23        173.22        13.35 o                         
   2   4   3       1289.66       1305.98        29.05 o                         
   3   4   3       2759.42       2728.48        46.23 o                         
   4   4   3        367.62        385.10        17.87 o                         
   5   4   3        745.24        756.90        24.74 o                         
   6   4   3        460.25        492.72        19.73 o                         
   7   4   3         43.11         42.77        16.17 o                         
   8   4   3        213.94        225.74        21.56 o                         
   9   4   3        421.45        418.93        28.44 o                         
  10   4   3        531.67        540.57        39.58 o                         
  -7   5   3        617.29        620.30        63.36 o                         
  -6   5   3        620.19        577.58        44.02 o                         
  -5   5   3        537.00        559.91        33.52 o                         
  -4   5   3         25.48          6.76        24.69 o                         
  -3   5   3          9.59          6.75        29.74 o                         
  -2   5   3        110.67         95.54        28.85 o                         
  -1   5   3        675.15        662.85        41.76 o                         
   0   5   3       1228.14       1236.70        46.48 o                         
   1   5   3       1060.33       1050.55        38.23 o                         
   2   5   3        520.20        485.93        32.62 o                         
   3   5   3         13.65         -9.84        21.78 o                         
   4   5   3         21.29         -9.84        21.27 o                         
   5   5   3        239.42        219.87        29.73 o                         
   6   5   3        335.01        328.42        30.08 o                         
   7   5   3        454.35        514.59        34.87 o                         
 -13   0   4        219.54         86.06        74.94 o                         
 -12   0   4          1.08        -36.01        56.62 o                         
 -11   0   4        377.59        365.82        22.98 o                         
 -10   0   4       1185.13       1243.51        43.19 o                         
  -9   0   4       2704.36       2814.71        58.80 o                         
  -8   0   4       3091.67       3089.77        62.07 o                         
  -7   0   4       1391.03       1435.26        33.87 o                         
  -6   0   4       5774.77       6166.84       129.26 o                         
  -5   0   4        384.06        392.80        15.29 o                         
  -4   0   4       4011.04       4073.19        74.02 o                         
  -3   0   4      10508.68      10493.71       189.31 o                         
  -2   0   4       3747.07       3664.36       108.29 o                         
  -1   0   4      14549.57      14654.70       422.31 o                         
   0   0   4       8001.17       8084.35       134.01 o                         
   1   0   4        530.94        502.46        15.47 o                         
   2   0   4        884.16        831.14        17.12 o                         
   3   0   4       1972.80       1881.80        32.38 o                         
   4   0   4       4087.41       4068.47        73.76 o                         
   5   0   4      11366.70      11990.74       177.83 o                         
   6   0   4       1773.69       1556.56        33.09 o                         
   7   0   4       2755.90       2781.10        62.78 o                         
   8   0   4         22.44         49.02        15.34 o                         
   9   0   4          3.83         19.91        15.17 o                         
  10   0   4       1540.21       1575.44        91.75 o                         
  11   0   4        439.46        486.25        72.32 o                         
  12   0   4       1254.36       1241.25        63.72 o                         
  13   0   4        346.58        350.38        42.17 o                         
 -13   1   4        511.23        462.17        56.81 o                         
 -12   1   4        250.32        152.94        37.36 o                         
 -11   1   4        128.25        108.92        15.75 o                         
 -10   1   4        130.90        133.12        13.65 o                         
  -9   1   4         81.39         78.90        10.57 o                         
  -8   1   4          1.68          7.22         8.75 o                         
  -7   1   4        614.25        628.11        17.53 o                         
  -6   1   4       2370.15       2351.82        42.18 o                         
  -5   1   4        446.57        431.10        11.47 o                         
  -4   1   4       3270.95       3511.61        45.96 o                         
  -3   1   4         57.40         44.34         3.82 o                         
  -2   1   4        597.91        567.43        12.39 o                         
  -1   1   4       2189.82       2188.38        31.92 o                         
   0   1   4        209.11        205.20         5.59 o                         
   1   1   4       3324.66       3387.57        39.60 o                         
   2   1   4        603.02        573.36        10.15 o                         
   3   1   4       6812.20       7126.40        79.96 o                         
   4   1   4        109.36        132.37         6.02 o                         
   5   1   4         10.59         15.38         4.80 o                         
   6   1   4        421.35        409.36        11.96 o                         
   7   1   4         38.64         40.64         7.83 o                         
   8   1   4       1004.17        960.30        19.06 o                         
   9   1   4        677.78        654.41        19.44 o                         
  10   1   4        253.84        259.25        19.63 o                         
  11   1   4          8.40         30.65        17.11 o                         
  12   1   4          0.05        -21.97        21.97 o                         
  13   1   4         11.98         30.06        28.52 o                         
 -12   2   4         10.15         -2.19        39.40 o                         
 -11   2   4         65.14         68.65        35.55 o                         
 -10   2   4        107.77        105.99        19.41 o                         
  -9   2   4        746.71        711.55        23.66 o                         
  -8   2   4        307.88        344.15        23.37 o                         
  -7   2   4        902.30        937.87        26.97 o                         
  -6   2   4         67.09         70.56         8.94 o                         
  -5   2   4         12.41         15.55         6.96 o                         
  -4   2   4          3.50          6.37         4.79 o                         
  -3   2   4       2096.34       2103.70        28.02 o                         
  -2   2   4       2020.42       1903.75        27.63 o                         
  -1   2   4       2860.50       2843.77        35.73 o                         
   0   2   4         54.66         56.53         5.19 o                         
   1   2   4          3.55          6.41         4.28 o                         
   2   2   4         83.67         94.27         6.15 o                         
   3   2   4          6.11          3.03         4.82 o                         
   4   2   4       3271.33       3332.39        43.43 o                         
   5   2   4        821.35        824.80        17.31 o                         
   6   2   4        657.80        684.78        16.67 o                         
   7   2   4        163.78        177.51        10.01 o                         
   8   2   4         16.26         27.33         7.80 o                         
   9   2   4        131.12        133.85        13.37 o                         
  10   2   4        289.92        281.51        16.91 o                         
  11   2   4         81.01         77.06        25.30 o                         
  12   2   4         40.64        104.12        33.10 o                         
 -11   3   4        701.26        738.99        59.53 o                         
 -10   3   4        551.44        567.88        33.23 o                         
  -9   3   4         39.07         73.53        20.33 o                         
  -8   3   4        128.59        124.72        14.62 o                         
  -7   3   4       1107.74       1041.21        26.29 o                         
  -6   3   4        489.22        537.20        17.31 o                         
  -5   3   4       6826.05       6849.24        86.38 o                         
  -4   3   4       3086.84       3110.01        43.54 o                         
  -3   3   4        708.50        687.57        16.03 o                         
  -2   3   4          8.21         22.71         7.90 o                         
  -1   3   4        250.36        259.44        10.95 o                         
   0   3   4       2459.96       2392.02        34.89 o                         
   1   3   4       3996.35       3992.74        57.04 o                         
   2   3   4       4493.62       4566.28        68.71 o                         
   3   3   4       1018.32       1018.59        28.36 o                         
   4   3   4       1511.74       1503.26        28.98 o                         
   5   3   4        115.60        122.43        11.29 o                         
   6   3   4       1129.05       1131.72        24.56 o                         
   7   3   4       1145.51       1128.88        25.66 o                         
   8   3   4       1678.76       1702.11        32.39 o                         
   9   3   4        838.52        855.09        26.39 o                         
  10   3   4        196.01        176.88        18.48 o                         
  11   3   4        325.96        344.40        40.64 o                         
  -9   4   4        295.11        333.09        32.41 o                         
  -8   4   4         71.41         75.72        34.50 o                         
  -7   4   4        585.37        532.10        26.24 o                         
  -6   4   4          9.07          3.41        19.86 o                         
  -5   4   4        144.71        119.06        14.16 o                         
  -4   4   4         69.74         56.26        12.43 o                         
  -3   4   4        417.45        411.30        21.61 o                         
  -2   4   4        777.49        751.25        28.68 o                         
  -1   4   4        412.13        428.30        19.13 o                         
   0   4   4        501.91        499.50        19.06 o                         
   1   4   4          4.54         16.07        12.16 o                         
   2   4   4         30.66         45.87        13.43 o                         
   3   4   4         38.82         37.29        13.52 o                         
   4   4   4       1440.20       1424.72        32.80 o                         
   5   4   4         70.87         69.24        14.34 o                         
   6   4   4        285.95        285.12        18.91 o                         
   7   4   4        134.10        129.22        18.59 o                         
   8   4   4         95.96        116.71        20.26 o                         
   9   4   4          2.81         26.49        24.04 o                         
  -7   5   4          9.02         16.23        84.10 o                         
  -6   5   4         96.00         69.53        34.58 o                         
  -5   5   4        152.51        111.09        31.23 o                         
  -4   5   4        366.41        385.54        30.25 o                         
  -3   5   4        288.56        307.28        33.80 o                         
  -2   5   4          0.69         51.82        27.44 o                         
  -1   5   4         79.10         71.67        20.75 o                         
   0   5   4        258.57        235.50        23.36 o                         
   1   5   4        330.68        332.80        26.44 o                         
   2   5   4         29.67          7.05        23.21 o                         
   3   5   4        750.26        739.40        35.94 o                         
   4   5   4         57.37        101.96        24.70 o                         
   5   5   4          4.87         11.00        26.27 o                         
   6   5   4         92.43        110.81        26.97 o                         
   7   5   4        209.57        258.03        38.67 o                         
 -13   1   5        154.42        175.75        57.66 o                         
 -12   1   5        263.18        260.55        44.64 o                         
 -11   1   5       1374.00       1374.19        36.73 o                         
 -10   1   5       1046.15       1073.86        26.64 o                         
  -9   1   5       1061.56       1119.62        25.25 o                         
  -8   1   5        799.39        790.66        19.66 o                         
  -7   1   5        112.15        125.60         9.57 o                         
  -6   1   5       1395.03       1517.08        25.13 o                         
  -5   1   5       3213.10       3186.38        45.51 o                         
  -4   1   5       3682.81       3615.23        47.62 o                         
  -3   1   5       6387.92       6624.61        82.24 o                         
  -2   1   5       1943.70       1973.45        30.39 o                         
  -1   1   5        331.79        329.02        11.19 o                         
   0   1   5        323.62        298.90         8.07 o                         
   1   1   5        743.73        656.39        11.30 o                         
   2   1   5       7536.36       7873.13        88.34 o                         
   3   1   5       6728.80       7059.18        80.00 o                         
   4   1   5       1622.11       1476.86        21.03 o                         
   5   1   5       2106.66       2141.10        28.45 o                         
   6   1   5          5.15          5.81         5.73 o                         
   7   1   5        147.44        140.61         8.47 o                         
   8   1   5       1366.98       1323.65        26.35 o                         
   9   1   5        638.69        652.81        16.72 o                         
  10   1   5       1130.39       1094.59        38.25 o                         
  11   1   5        676.00        695.19        57.89 o                         
  12   1   5        159.25        126.14        26.26 o                         
 -12   2   5        345.09        380.76        67.47 o                         
 -11   2   5         10.79          2.61        20.11 o                         
 -10   2   5         37.84         28.44        17.54 o                         
  -9   2   5       1142.46       1132.71        31.71 o                         
  -8   2   5       1436.90       1529.71        35.21 o                         
  -7   2   5       2796.53       2830.93        45.63 o                         
  -6   2   5       1803.15       1811.54        31.99 o                         
  -5   2   5        490.34        498.54        15.16 o                         
  -4   2   5         22.79         23.89         4.82 o                         
  -3   2   5        298.87        292.18        10.71 o                         
  -2   2   5       3903.33       3853.66        46.78 o                         
  -1   2   5       3687.80       3686.65        45.20 o                         
   0   2   5       4351.92       4398.79        53.07 o                         
   1   2   5       3196.21       3192.54        39.39 o                         
   2   2   5        450.11        412.34        10.57 o                         
   3   2   5         39.97         48.05         5.81 o                         
   4   2   5       1019.79       1011.64        18.59 o                         
   5   2   5       1594.74       1568.87        25.42 o                         
   6   2   5       2382.51       2420.87        37.40 o                         
   7   2   5       2110.61       2062.82        34.23 o                         
   8   2   5        292.01        289.99        12.65 o                         
   9   2   5        278.38        273.29        16.11 o                         
  10   2   5          5.11        -11.59        14.15 o                         
  11   2   5        177.40        185.35        33.23 o                         
  12   2   5        354.25        348.87        38.77 o                         
 -11   3   5         12.94         22.60        37.58 o                         
 -10   3   5          8.05         23.25        25.08 o                         
  -9   3   5          2.16         -2.79        19.06 o                         
  -8   3   5         95.88         84.21        14.41 o                         
  -7   3   5         35.91         17.96        11.15 o                         
  -6   3   5         14.74         19.34         9.53 o                         
  -5   3   5        122.86        131.55         9.88 o                         
  -4   3   5        107.47        102.09         8.60 o                         
  -3   3   5         59.16         44.75         6.88 o                         
  -2   3   5        159.62        160.92        10.23 o                         
  -1   3   5         44.06         38.88         7.23 o                         
   0   3   5         24.96         30.98         7.72 o                         
   1   3   5         63.27         73.45         9.40 o                         
   2   3   5        106.42         94.87         9.75 o                         
   3   3   5         30.54         40.44        11.32 o                         
   4   3   5          1.01          2.02         9.75 o                         
   5   3   5        159.23        156.86        13.10 o                         
   6   3   5          3.16         22.27        11.11 o                         
   7   3   5          0.83          3.55        12.82 o                         
   8   3   5          0.40        -11.75        12.93 o                         
   9   3   5          5.65        -19.03        19.03 o                         
  10   3   5         31.87         11.96        26.11 o                         
  11   3   5          1.15         49.94        36.21 o                         
  -9   4   5        175.64        126.04        42.74 o                         
  -8   4   5        298.05        356.60        34.38 o                         
  -7   4   5       1636.79       1602.74        41.91 o                         
  -6   4   5       1266.77       1175.60        34.46 o                         
  -5   4   5        232.27        242.07        16.05 o                         
  -4   4   5          6.27          6.99        11.82 o                         
  -3   4   5        307.02        315.25        17.77 o                         
  -2   4   5        491.50        490.40        19.94 o                         
  -1   4   5       1350.01       1355.69        35.84 o                         
   0   4   5       1151.43       1116.25        25.85 o                         
   1   4   5       2184.94       2141.84        40.83 o                         
   2   4   5        166.35        204.47        16.19 o                         
   3   4   5          0.23          7.65        13.88 o                         
   4   4   5        950.11        888.87        27.54 o                         
   5   4   5        507.61        519.30        21.61 o                         
   6   4   5       1055.46       1028.85        31.68 o                         
   7   4   5        267.53        303.53        24.21 o                         
   8   4   5        241.85        261.62        23.40 o                         
   9   4   5        105.86        125.38        27.58 o                         
  -6   5   5        232.90        169.27        64.94 o                         
  -5   5   5        539.49        511.25        38.81 o                         
  -4   5   5        669.23        676.72        43.51 o                         
  -3   5   5        767.88        757.08        55.16 o                         
  -2   5   5        244.83        225.82        38.60 o                         
  -1   5   5         20.20         18.49        38.72 o                         
   0   5   5         27.41         14.38        19.52 o                         
   1   5   5         42.20         45.71        20.17 o                         
   2   5   5       1345.79       1327.97        55.11 o                         
   3   5   5        958.00        912.54        40.23 o                         
   4   5   5        280.60        276.10        40.56 o                         
   5   5   5        144.50         96.20        28.23 o                         
   6   5   5         30.17         -6.19        51.41 o                         
 -12   0   6        687.16        746.48        82.96 o                         
 -11   0   6        712.56        724.46        37.19 o                         
 -10   0   6        208.17        223.27        22.30 o                         
  -9   0   6         78.95        110.96        17.42 o                         
  -8   0   6        906.50        912.68        30.99 o                         
  -7   0   6       3527.84       3562.85        76.18 o                         
  -6   0   6       3816.31       3745.21        72.26 o                         
  -5   0   6       6589.94       6777.17       121.08 o                         
  -4   0   6        578.27        603.47        22.17 o                         
  -3   0   6       1293.62       1260.41        30.24 o                         
  -2   0   6        927.23        864.49        21.51 o                         
  -1   0   6        774.94        696.94        18.93 o                         
   0   0   6      19679.03      20809.53       304.44 o                         
   1   0   6       3440.95       3426.54        62.95 o                         
   2   0   6       5988.90       6065.90       104.94 o                         
   3   0   6       2093.72       2054.92        37.10 o                         
   4   0   6        195.39        207.11        11.45 o                         
   5   0   6       2304.76       2304.49        42.14 o                         
   6   0   6       1222.47       1216.80        26.82 o                         
   7   0   6       1952.11       1938.06        36.84 o                         
   8   0   6       1844.79       1758.02        49.64 o                         
   9   0   6       2614.48       2590.36        92.04 o                         
  10   0   6        131.03        155.52        37.43 o                         
  11   0   6        149.73        194.82        35.90 o                         
  12   0   6        114.05        146.15        36.84 o                         
 -12   1   6         39.35         12.13        32.20 o                         
 -11   1   6        305.35        325.46        22.76 o                         
 -10   1   6        195.88        223.81        16.83 o                         
  -9   1   6       1019.03       1023.18        25.16 o                         
  -8   1   6        103.97        105.91        11.52 o                         
  -7   1   6        352.13        367.12        14.16 o                         
  -6   1   6          0.90         -0.71         7.20 o                         
  -5   1   6         34.81         32.85         6.41 o                         
  -4   1   6       2841.77       2880.64        39.47 o                         
  -3   1   6        826.30        786.05        24.24 o                         
  -2   1   6       1626.50       1632.06        27.27 o                         
  -1   1   6        200.16        181.90         5.47 o                         
   0   1   6       1635.89       1708.89        24.72 o                         
   1   1   6         20.07         29.86         5.14 o                         
   2   1   6       1489.76       1576.14        22.31 o                         
   3   1   6       1413.61       1413.06        20.84 o                         
   4   1   6        793.74        810.17        15.04 o                         
   5   1   6        663.92        652.93        14.08 o                         
   6   1   6        471.18        480.55        12.94 o                         
   7   1   6        147.90        133.06         8.93 o                         
   8   1   6         12.34         18.99         5.97 o                         
   9   1   6        327.86        306.19        16.66 o                         
  10   1   6         53.44         29.77        18.83 o                         
  11   1   6        428.88        472.15        29.87 o                         
  12   1   6        133.92        183.66        36.10 o                         
 -12   2   6        173.22        176.26        52.51 o                         
 -11   2   6        185.99        188.08        29.19 o                         
 -10   2   6        335.37        322.36        23.80 o                         
  -9   2   6         35.76         50.10        14.81 o                         
  -8   2   6        586.32        582.13        21.00 o                         
  -7   2   6        216.28        228.91        13.79 o                         
  -6   2   6        366.77        377.37        14.61 o                         
  -5   2   6       1372.11       1382.31        23.16 o                         
  -4   2   6        456.79        434.72        16.23 o                         
  -3   2   6         80.76         90.97         9.49 o                         
  -2   2   6         92.30        102.85         8.71 o                         
  -1   2   6        325.48        305.65        10.46 o                         
   0   2   6       1012.23        996.57        20.06 o                         
   1   2   6       4379.47       4486.60        53.64 o                         
   2   2   6         12.53         11.57         5.50 o                         
   3   2   6        263.50        270.57         9.70 o                         
   4   2   6         30.09         40.70         6.92 o                         
   5   2   6         61.72         70.96         8.57 o                         
   6   2   6        788.50        778.08        18.74 o                         
   7   2   6        319.55        376.58        16.01 o                         
   8   2   6       1279.96       1208.27        26.02 o                         
   9   2   6          8.45         19.69         8.07 o                         
  10   2   6         99.47        100.36        15.99 o                         
  11   2   6         34.86         77.48        23.73 o                         
  12   2   6         22.54         48.48        27.65 o                         
 -11   3   6        422.51        401.65        56.48 o                         
 -10   3   6       1081.31       1041.58        47.08 o                         
  -9   3   6        997.22       1038.95        34.20 o                         
  -8   3   6       1482.59       1478.47        31.79 o                         
  -7   3   6        307.84        311.08        17.74 o                         
  -6   3   6         35.67         17.95        11.73 o                         
  -5   3   6        388.11        411.79        18.32 o                         
  -4   3   6       1326.42       1305.38        22.50 o                         
  -3   3   6       2877.91       2879.97        38.63 o                         
  -2   3   6       2792.32       2722.95        39.73 o                         
  -1   3   6       5379.18       5508.69        76.69 o                         
   0   3   6         48.45         46.19         7.35 o                         
   1   3   6          6.44         10.93         7.69 o                         
   2   3   6        682.46        658.46        16.87 o                         
   3   3   6       1878.06       1806.50        28.70 o                         
   4   3   6       3047.66       3050.56        45.30 o                         
   5   3   6       1510.44       1485.43        30.52 o                         
   6   3   6        528.45        561.59        21.19 o                         
   7   3   6        183.95        203.52        15.80 o                         
   8   3   6         11.69         -2.07        15.32 o                         
   9   3   6        729.06        747.22        40.55 o                         
  10   3   6       1083.98       1043.06        55.22 o                         
  -9   4   6         79.92         80.80        51.00 o                         
  -8   4   6        278.88        254.31        39.29 o                         
  -7   4   6         35.66         54.80        18.11 o                         
  -6   4   6        518.30        510.84        23.90 o                         
  -5   4   6        492.58        459.59        22.90 o                         
  -4   4   6         79.41         98.19        12.04 o                         
  -3   4   6          0.74         -5.16         9.56 o                         
  -2   4   6        164.11        176.54        13.70 o                         
  -1   4   6         51.29         42.09        12.82 o                         
   0   4   6        183.09        183.56        12.88 o                         
   1   4   6       1708.31       1672.78        34.67 o                         
   2   4   6         56.21         72.39        14.80 o                         
   3   4   6        173.58        174.06        17.91 o                         
   4   4   6         13.80         33.62        19.17 o                         
   5   4   6         31.30          8.79        17.19 o                         
   6   4   6         75.74         67.78        18.94 o                         
   7   4   6        281.39        310.08        31.96 o                         
   8   4   6        156.11        138.38        43.15 o                         
   9   4   6         33.39         19.16        33.14 o                         
  -6   5   6         26.25         14.86        46.99 o                         
  -5   5   6          5.99         -0.78        62.89 o                         
  -4   5   6         65.73         52.15        39.85 o                         
  -3   5   6        166.56        186.15        42.62 o                         
  -2   5   6        326.40        260.20        25.10 o                         
  -1   5   6        211.32        177.36        24.18 o                         
   0   5   6        130.43         97.91        24.36 o                         
   1   5   6        115.03        124.38        22.05 o                         
   2   5   6        307.67        259.32        32.12 o                         
   3   5   6         12.39        -20.62        23.24 o                         
   4   5   6        296.85        304.98        29.33 o                         
   5   5   6         70.96         65.34        30.44 o                         
   6   5   6         97.79         83.56        32.70 o                         
 -12   1   7        110.56         84.15        47.77 o                         
 -11   1   7         39.81          8.77        20.08 o                         
 -10   1   7        761.39        779.97        26.14 o                         
  -9   1   7        945.67        951.54        25.92 o                         
  -8   1   7       1396.90       1409.48        28.19 o                         
  -7   1   7       2898.02       2867.71        46.00 o                         
  -6   1   7        442.94        471.97        14.93 o                         
  -5   1   7        265.60        267.70        10.86 o                         
  -4   1   7        451.19        408.49        13.84 o                         
  -3   1   7       1216.99       1157.94        27.91 o                         
  -2   1   7       6839.50       7001.31        94.40 o                         
  -1   1   7       5079.63       5276.40        58.64 o                         
   0   1   7       1611.90       1536.49        23.88 o                         
   1   1   7        619.23        587.17        12.50 o                         
   2   1   7         94.34        122.87         7.14 o                         
   3   1   7        527.57        526.34        12.52 o                         
   4   1   7       1938.90       1909.54        27.59 o                         
   5   1   7       2124.27       2105.32        30.01 o                         
   6   1   7       3423.43       3482.54        46.33 o                         
   7   1   7        469.53        425.47        13.77 o                         
   8   1   7        243.48        255.11        13.09 o                         
   9   1   7        166.04        183.64        21.13 o                         
  10   1   7        112.72        134.33        27.07 o                         
  11   1   7        284.33        327.38        27.32 o                         
  12   1   7        311.23        346.37        44.22 o                         
 -11   2   7        677.59        643.55        44.41 o                         
 -10   2   7        573.57        554.20        28.91 o                         
  -9   2   7        291.42        282.47        19.62 o                         
  -8   2   7         80.01         68.70        13.99 o                         
  -7   2   7        517.10        537.57        19.62 o                         
  -6   2   7       1230.31       1301.46        24.89 o                         
  -5   2   7       2333.67       2426.24        41.38 o                         
  -4   2   7       2327.89       2373.17        39.64 o                         
  -3   2   7       3497.08       3525.36        53.33 o                         
  -2   2   7          3.71         16.09         8.34 o                         
  -1   2   7         30.03         23.20         8.28 o                         
   0   2   7       1314.36       1311.16        20.31 o                         
   1   2   7       2604.72       2615.74        34.68 o                         
   2   2   7       3804.82       3883.36        48.52 o                         
   3   2   7        827.07        779.81        15.67 o                         
   4   2   7       1572.29       1612.01        24.43 o                         
   5   2   7        159.59        150.77         9.93 o                         
   6   2   7          3.80          0.03         9.23 o                         
   7   2   7       1835.63       1766.74        38.86 o                         
   8   2   7        946.69        924.67        28.02 o                         
   9   2   7        284.70        286.29        15.32 o                         
  10   2   7        532.14        507.08        29.74 o                         
  11   2   7        136.58        154.10        32.20 o                         
 -10   3   7          5.82         46.52        31.15 o                         
  -9   3   7         10.94         -2.27        18.18 o                         
  -8   3   7         18.64          4.44        12.08 o                         
  -7   3   7          0.67         -9.20         9.20 o                         
  -6   3   7         79.32         96.72        14.88 o                         
  -5   3   7         46.30         44.39        12.44 o                         
  -4   3   7          7.20         15.24        10.87 o                         
  -3   3   7         19.80         14.72        11.52 o                         
  -2   3   7          1.93         16.81        11.19 o                         
  -1   3   7        271.83        266.43        11.61 o                         
   0   3   7         21.57         14.88         7.24 o                         
   1   3   7         39.99         39.14         7.97 o                         
   2   3   7          8.25         12.21         8.27 o                         
   3   3   7          2.21         -8.46        10.88 o                         
   4   3   7         18.48         27.88         9.55 o                         
   5   3   7          0.50         -9.98         9.98 o                         
   6   3   7          9.86         16.74        19.35 o                         
   7   3   7         23.16         18.69        16.47 o                         
   8   3   7         73.60         35.60        18.71 o                         
   9   3   7         13.79         16.85        27.74 o                         
  10   3   7          4.30          5.94        29.50 o                         
  -8   4   7          8.95         49.67        33.33 o                         
  -7   4   7         25.97         41.65        23.68 o                         
  -6   4   7        842.87        860.42        50.00 o                         
  -5   4   7        795.85        806.94        37.62 o                         
  -4   4   7       1339.01       1292.73        49.87 o                         
  -3   4   7        909.35        863.99        19.03 o                         
  -2   4   7         36.60         30.69        13.03 o                         
  -1   4   7        253.82        251.26        15.18 o                         
   0   4   7        185.70        200.99        13.49 o                         
   1   4   7        355.42        330.73        17.47 o                         
   2   4   7       1649.48       1579.95        41.08 o                         
   3   4   7       1122.20       1120.89        35.26 o                         
   4   4   7        284.65        290.63        19.93 o                         
   5   4   7         26.06         11.52        18.53 o                         
   6   4   7        107.31        153.59        21.17 o                         
   7   4   7        306.16        366.96        29.09 o                         
   8   4   7        499.62        507.68        38.41 o                         
  -5   5   7         11.32         -1.00        47.80 o                         
  -4   5   7        141.67         80.81        39.64 o                         
  -3   5   7        441.09        434.17        37.23 o                         
  -2   5   7        458.00        448.05        51.60 o                         
  -1   5   7        743.25        790.27        54.32 o                         
   0   5   7        360.41        353.36        38.88 o                         
   1   5   7         99.29        109.22        23.89 o                         
   2   5   7         23.24        -33.67        33.67 o                         
   3   5   7         86.96         59.99        43.35 o                         
   4   5   7        260.24        248.45        35.06 o                         
   5   5   7        534.90        442.11        39.56 o                         
 -12   0   8        887.37        768.94        85.13 o                         
 -11   0   8        519.80        590.83        37.02 o                         
 -10   0   8       1282.06       1281.28        47.00 o                         
  -9   0   8       1868.38       1853.73        50.89 o                         
  -8   0   8        459.49        473.72        25.37 o                         
  -7   0   8         63.25         83.92        17.41 o                         
  -6   0   8        326.79        337.58        20.54 o                         
  -5   0   8       2708.03       2805.13        80.67 o                         
  -4   0   8       4728.34       4879.61        90.98 o                         
  -3   0   8       7885.63       8211.04       145.76 o                         
  -2   0   8        475.74        443.42        27.02 o                         
  -1   0   8        597.43        590.59        19.99 o                         
   0   0   8        322.99        406.94        15.38 o                         
   1   0   8        153.96        174.67        12.95 o                         
   2   0   8       6566.26       7033.29       125.19 o                         
   3   0   8       3916.96       4004.04        85.08 o                         
   4   0   8       6272.98       6311.79       115.57 o                         
   5   0   8         23.14         23.84        10.78 o                         
   6   0   8       1268.04       1255.33        30.55 o                         
   7   0   8        123.19        124.81        18.96 o                         
   8   0   8        487.81        489.42        20.22 o                         
   9   0   8        645.85        695.32        26.19 o                         
  10   0   8        666.44        746.98        52.72 o                         
  11   0   8        834.74        855.04       106.19 o                         
  12   0   8        334.83        440.75        52.27 o                         
 -12   1   8        140.48        182.61        77.27 o                         
 -11   1   8         17.90        -11.11        31.03 o                         
 -10   1   8         83.75         90.38        18.50 o                         
  -9   1   8         90.69         77.81        15.29 o                         
  -8   1   8        187.97        204.50        14.75 o                         
  -7   1   8        828.12        821.40        21.26 o                         
  -6   1   8        847.48        818.73        19.44 o                         
  -5   1   8       1030.49       1041.31        26.10 o                         
  -4   1   8        192.39        189.70         9.53 o                         
  -3   1   8         96.95         97.93         9.59 o                         
  -2   1   8         17.35         12.29         4.16 o                         
  -1   1   8       2030.74       2017.54        28.22 o                         
   0   1   8       1317.02       1250.34        21.83 o                         
   1   1   8        307.01        302.88        11.55 o                         
   2   1   8        432.84        433.46        11.45 o                         
   3   1   8        366.91        367.27        12.32 o                         
   4   1   8         72.00         73.22         8.45 o                         
   5   1   8        947.91        930.59        19.20 o                         
   6   1   8       1312.21       1275.30        23.17 o                         
   7   1   8        154.66        129.27        10.60 o                         
   8   1   8        773.26        752.57        21.24 o                         
   9   1   8        161.63        129.00        12.74 o                         
  10   1   8         24.39         31.13        21.94 o                         
  11   1   8         85.98        127.92        39.33 o                         
  12   1   8         63.44         72.09        79.08 o                         
 -11   2   8        191.58        199.87        42.43 o                         
 -10   2   8        135.43        173.76        23.43 o                         
  -9   2   8        514.21        509.99        35.04 o                         
  -8   2   8        187.80        173.91        16.55 o                         
  -7   2   8         64.28         65.81         9.83 o                         
  -6   2   8        267.44        280.79        16.98 o                         
  -5   2   8        269.43        282.64        15.72 o                         
  -4   2   8       1301.49       1322.36        28.35 o                         
  -3   2   8         13.26          5.25         9.67 o                         
  -2   2   8       2436.92       2499.71        41.79 o                         
  -1   2   8        140.84        144.57        10.61 o                         
   0   2   8          0.39          6.90         6.59 o                         
   1   2   8        636.11        642.79        14.78 o                         
   2   2   8        147.61        164.02         9.85 o                         
   3   2   8        866.85        888.34        17.58 o                         
   4   2   8        848.91        859.01        18.04 o                         
   5   2   8        335.16        364.42        14.00 o                         
   6   2   8         84.69         80.85        11.31 o                         
   7   2   8          0.82         10.72        11.66 o                         
   8   2   8          2.55         12.81        13.79 o                         
   9   2   8        483.12        500.19        23.67 o                         
  10   2   8        146.49        179.50        27.91 o                         
  11   2   8         82.53         49.29        30.33 o                         
 -10   3   8          0.21          6.10        35.03 o                         
  -9   3   8        350.46        372.67        30.85 o                         
  -8   3   8       1095.87       1115.43        41.40 o                         
  -7   3   8       1038.55       1150.88        37.00 o                         
  -6   3   8       1841.89       1853.82        39.17 o                         
  -5   3   8       1086.19       1118.47        30.61 o                         
  -4   3   8        125.81        126.05        14.84 o                         
  -3   3   8        583.39        570.48        21.79 o                         
  -2   3   8        650.84        651.19        22.35 o                         
  -1   3   8        702.97        724.52        22.30 o                         
   0   3   8       4427.48       4488.62        56.12 o                         
   1   3   8       1567.34       1581.22        26.45 o                         
   2   3   8       1111.88       1085.08        22.21 o                         
   3   3   8          1.25          7.04         9.98 o                         
   4   3   8        133.42        127.68        12.73 o                         
   5   3   8       1094.93       1065.11        28.86 o                         
   6   3   8        748.86        789.48        29.23 o                         
   7   3   8        981.80        932.98        32.13 o                         
   8   3   8        358.79        351.01        26.61 o                         
   9   3   8        318.19        268.45        29.04 o                         
  10   3   8          0.04          3.52        38.54 o                         
  -8   4   8         50.49         30.84        31.98 o                         
  -7   4   8          2.98         23.02        29.23 o                         
  -6   4   8         65.33         35.41        27.39 o                         
  -5   4   8        322.58        337.12        28.88 o                         
  -4   4   8        252.16        279.44        27.67 o                         
  -3   4   8        258.81        308.19        26.59 o                         
  -2   4   8        527.72        495.83        41.22 o                         
  -1   4   8         21.54         17.87        11.60 o                         
   0   4   8          2.58         -2.39        11.98 o                         
   1   4   8         25.50         26.09        14.14 o                         
   2   4   8        149.47        150.07        17.92 o                         
   3   4   8        453.13        490.83        27.62 o                         
   4   4   8        331.77        303.09        29.54 o                         
   5   4   8        103.80        120.71        21.74 o                         
   6   4   8          1.10         36.36        23.39 o                         
   7   4   8         37.15         92.53        29.47 o                         
   8   4   8         30.88         41.08        33.07 o                         
  -4   5   8          6.04         20.09        41.44 o                         
  -3   5   8         56.61         64.54        46.08 o                         
  -2   5   8         48.29         51.44        31.82 o                         
  -1   5   8        153.16        163.66        37.02 o                         
   0   5   8        275.67        313.25        51.89 o                         
   1   5   8        127.57        176.43        78.13 o                         
   2   5   8         51.08         24.43        30.21 o                         
   3   5   8          1.69         15.94        30.90 o                         
   4   5   8         13.69         -3.95        30.07 o                         
 -11   1   9        667.41        616.67        35.74 o                         
 -10   1   9        273.95        238.81        23.63 o                         
  -9   1   9         14.30          8.90        16.21 o                         
  -8   1   9        441.69        432.85        18.63 o                         
  -7   1   9       1214.87       1235.91        26.23 o                         
  -6   1   9       1938.54       1901.35        32.16 o                         
  -5   1   9        909.74        850.48        23.28 o                         
  -4   1   9       2629.29       2500.36        43.13 o                         
  -3   1   9        228.17        215.93        15.12 o                         
  -2   1   9         17.02          5.18         5.73 o                         
  -1   1   9        847.75        773.95        19.35 o                         
   0   1   9       2334.53       2236.63        31.44 o                         
   1   1   9       3677.73       3571.33        54.64 o                         
   2   1   9       2882.87       2748.34        48.91 o                         
   3   1   9        112.37        118.30         9.47 o                         
   4   1   9        100.17        103.54         9.83 o                         
   5   1   9         64.30         76.93        10.47 o                         
   6   1   9        412.88        422.00        15.96 o                         
   7   1   9       1702.42       1719.08        29.89 o                         
   8   1   9        683.13        694.88        20.87 o                         
   9   1   9        625.50        622.80        24.42 o                         
  10   1   9        135.14        148.51        26.55 o                         
  11   1   9          0.18         55.15        30.94 o                         
 -10   2   9        638.33        638.05        42.43 o                         
  -9   2   9        770.24        769.23        29.95 o                         
  -8   2   9       1337.13       1273.58        42.13 o                         
  -7   2   9        509.28        506.74        22.96 o                         
  -6   2   9          2.95         11.13        13.48 o                         
  -5   2   9        685.62        660.22        23.39 o                         
  -4   2   9        163.99        156.86        14.01 o                         
  -3   2   9        933.79        916.95        24.92 o                         
  -2   2   9       4601.60       4762.11        70.90 o                         
  -1   2   9       1789.60       1872.80        34.34 o                         
   0   2   9        558.25        539.66        15.38 o                         
   1   2   9          1.74         -4.00         6.82 o                         
   2   2   9        315.84        308.63        13.45 o                         
   3   2   9        887.44        895.26        19.56 o                         
   4   2   9       1629.62       1656.88        26.93 o                         
   5   2   9        643.86        656.17        18.25 o                         
   6   2   9        721.77        681.10        20.84 o                         
   7   2   9        707.48        675.61        22.50 o                         
   8   2   9          0.43        -18.46        18.46 o                         
   9   2   9        337.74        338.90        27.71 o                         
  10   2   9        275.94        332.87        38.78 o                         
  -9   3   9          4.62        -13.26        41.65 o                         
  -8   3   9         29.97         73.97        27.00 o                         
  -7   3   9         44.96         27.07        23.03 o                         
  -6   3   9         20.70          6.07        20.79 o                         
  -5   3   9          0.44          9.81        15.56 o                         
  -4   3   9          3.81         30.41        13.67 o                         
  -3   3   9        141.01        146.04        15.74 o                         
  -2   3   9         14.72         40.43        12.39 o                         
  -1   3   9         55.71         63.99        12.80 o                         
   0   3   9         17.05         28.39         9.42 o                         
   1   3   9         81.43         80.27         9.99 o                         
   2   3   9         10.07         27.24        11.48 o                         
   3   3   9         10.44         21.04        11.37 o                         
   4   3   9         17.45         17.05        12.47 o                         
   5   3   9        276.44        277.19        17.07 o                         
   6   3   9         63.13         47.64        21.16 o                         
   7   3   9          8.17        -17.19        22.06 o                         
   8   3   9          3.21        -22.64        29.40 o                         
   9   3   9          0.11        -20.46        35.67 o                         
  -7   4   9        247.36        255.45        48.35 o                         
  -6   4   9         23.30         32.37        28.41 o                         
  -5   4   9          1.72         10.93        51.15 o                         
  -4   4   9        411.86        457.04        31.14 o                         
  -3   4   9        694.43        717.35        37.30 o                         
  -2   4   9       1308.75       1365.85        52.76 o                         
  -1   4   9        351.19        375.47        27.61 o                         
   0   4   9        420.53        434.96        21.81 o                         
   1   4   9          1.13         10.41        15.21 o                         
   2   4   9         71.73         30.05        17.59 o                         
   3   4   9        681.56        656.66        29.52 o                         
   4   4   9        216.18        253.58        24.71 o                         
   5   4   9        652.39        655.22        32.35 o                         
   6   4   9        429.57        469.80        42.22 o                         
   7   4   9         14.41         -7.29        30.86 o                         
  -3   5   9        102.67        139.74        43.50 o                         
  -2   5   9         37.57         76.14        39.99 o                         
  -1   5   9        141.24        100.27        39.39 o                         
   0   5   9        353.59        389.21        43.42 o                         
   1   5   9        333.85        374.11        45.39 o                         
   2   5   9        515.00        441.29        47.31 o                         
   3   5   9        106.72         96.87        38.88 o                         
 -11   0  10         20.57         61.68        81.45 o                         
 -10   0  10        500.42        479.31        36.18 o                         
  -9   0  10        864.81        827.52        45.85 o                         
  -8   0  10       1416.61       1414.00        45.04 o                         
  -7   0  10        361.12        340.19        29.00 o                         
  -6   0  10       4840.05       4976.00       104.37 o                         
  -5   0  10        111.26         96.92        15.31 o                         
  -4   0  10        220.21        244.38        15.13 o                         
  -3   0  10       1186.11       1188.04        53.77 o                         
  -2   0  10       1981.69       2010.00        65.32 o                         
  -1   0  10       5185.01       5330.90       123.98 o                         
   0   0  10       2511.25       2633.95        82.01 o                         
   1   0  10        409.42        410.43        19.28 o                         
   2   0  10          1.85          4.38        12.01 o                         
   3   0  10        537.61        565.14        29.92 o                         
   4   0  10        651.54        702.39        28.65 o                         
   5   0  10       6980.54       7127.78       129.27 o                         
   6   0  10        534.15        577.03        28.60 o                         
   7   0  10        702.06        694.44        29.48 o                         
   8   0  10         78.41         45.98        18.22 o                         
   9   0  10         75.64         54.33        18.26 o                         
  10   0  10         52.94        110.25        83.05 o                         
  11   0  10        231.69        235.62        49.32 o                         
 -11   1  10        163.53        105.99        44.88 o                         
 -10   1  10        262.45        244.63        34.10 o                         
  -9   1  10         19.04         28.73        17.45 o                         
  -8   1  10         12.90          7.82        14.45 o                         
  -7   1  10        139.01        154.16        13.44 o                         
  -6   1  10        170.24        166.18        10.68 o                         
  -5   1  10         41.24         59.26         9.34 o                         
  -4   1  10       2910.06       2855.18        58.53 o                         
  -3   1  10        490.43        430.80        17.62 o                         
  -2   1  10         24.08         24.03         6.02 o                         
  -1   1  10        222.82        220.36        10.53 o                         
   0   1  10          3.96         -7.18         7.18 o                         
   1   1  10        255.67        266.43        12.01 o                         
   2   1  10        394.04        380.00        14.33 o                         
   3   1  10       2498.97       2440.59        37.18 o                         
   4   1  10         62.77         59.72        10.39 o                         
   5   1  10        512.19        510.15        17.34 o                         
   6   1  10         12.46         24.54        11.32 o                         
   7   1  10        125.23        138.17        16.97 o                         
   8   1  10        283.33        278.99        16.06 o                         
   9   1  10         80.58         79.75        16.43 o                         
  10   1  10         23.39         16.95        28.65 o                         
  11   1  10         45.98         84.52        65.33 o                         
 -10   2  10         12.19         51.55        31.80 o                         
  -9   2  10        167.69        199.53        31.11 o                         
  -8   2  10        326.68        308.02        25.37 o                         
  -7   2  10        361.61        334.26        22.51 o                         
  -6   2  10        102.15         99.34        16.81 o                         
  -5   2  10        307.82        298.75        18.65 o                         
  -4   2  10          0.65         -2.19        12.18 o                         
  -3   2  10        488.60        466.61        20.03 o                         
  -2   2  10        388.26        407.17        17.14 o                         
  -1   2  10        332.63        341.94        17.19 o                         
   0   2  10        702.24        678.66        15.16 o                         
   1   2  10         79.43         81.52        10.24 o                         
   2   2  10        270.79        277.35        12.46 o                         
   3   2  10        256.98        258.74        13.35 o                         
   4   2  10        158.08        175.59        12.82 o                         
   5   2  10        172.08        198.35        13.39 o                         
   6   2  10        337.35        314.78        15.67 o                         
   7   2  10        242.37        247.39        17.69 o                         
   8   2  10         41.97         49.49        17.68 o                         
   9   2  10         21.22         43.76        23.11 o                         
  10   2  10         45.26         17.72        31.39 o                         
  -9   3  10        214.71        122.20        46.38 o                         
  -8   3  10          8.32        -24.74        27.13 o                         
  -7   3  10         43.28         56.65        27.26 o                         
  -6   3  10        464.65        546.99        40.92 o                         
  -5   3  10       1501.24       1555.66        63.60 o                         
  -4   3  10       1623.57       1659.98        41.95 o                         
  -3   3  10       1000.26       1001.81        34.15 o                         
  -2   3  10        433.82        448.24        19.84 o                         
  -1   3  10          2.08          1.67        13.08 o                         
   0   3  10        422.85        453.65        21.16 o                         
   1   3  10        815.10        840.08        20.79 o                         
   2   3  10        957.35        956.09        23.72 o                         
   3   3  10       1046.50       1027.92        25.72 o                         
   4   3  10       1489.82       1497.21        30.85 o                         
   5   3  10         54.12         74.49        16.30 o                         
   6   3  10         21.72         40.37        16.95 o                         
   7   3  10        294.53        220.32        25.28 o                         
   8   3  10        220.97        193.89        42.44 o                         
  -6   4  10         61.19         72.84        31.58 o                         
  -5   4  10        109.02         96.17        28.71 o                         
  -4   4  10         82.73         87.39        27.15 o                         
  -3   4  10        114.30        120.23        24.93 o                         
  -2   4  10        269.09        285.42        27.93 o                         
  -1   4  10        168.69        166.05        24.47 o                         
   0   4  10        233.81        262.77        27.56 o                         
   1   4  10         47.08         27.49        13.91 o                         
   2   4  10         19.79         40.89        24.63 o                         
   3   4  10          2.96         15.89        18.57 o                         
   4   4  10        103.91         74.20        21.47 o                         
   5   4  10        175.69        172.96        27.29 o                         
   6   4  10        145.34        182.78        38.76 o                         
 -10   1  11        555.79        561.18        50.39 o                         
  -9   1  11        398.03        369.60        27.67 o                         
  -8   1  11       1096.14       1103.33        35.08 o                         
  -7   1  11        192.31        193.53        16.21 o                         
  -6   1  11        325.54        350.75        17.27 o                         
  -5   1  11        891.14        897.78        45.88 o                         
  -4   1  11        691.41        653.78        23.64 o                         
  -3   1  11       1672.78       1484.52        44.57 o                         
  -2   1  11       1480.87       1403.36        26.17 o                         
  -1   1  11        597.21        553.59        16.36 o                         
   0   1  11         95.11         76.98         9.33 o                         
   1   1  11         97.15         66.20        13.54 o                         
   2   1  11        539.16        543.60        17.58 o                         
   3   1  11       3255.11       3212.10        45.47 o                         
   4   1  11        496.64        498.88        19.09 o                         
   5   1  11        536.28        588.30        19.96 o                         
   6   1  11         99.88        122.36        14.74 o                         
   7   1  11         36.20         30.96        14.34 o                         
   8   1  11         64.19         94.70        17.47 o                         
   9   1  11        190.36        194.38        23.82 o                         
  10   1  11        438.94        467.29        55.41 o                         
  -9   2  11         26.91         62.98        44.63 o                         
  -8   2  11        705.44        711.74        39.84 o                         
  -7   2  11        912.20        854.15        37.17 o                         
  -6   2  11       1211.01       1158.41        35.30 o                         
  -5   2  11        734.70        708.49        28.38 o                         
  -4   2  11         76.30         79.48        15.87 o                         
  -3   2  11         30.99         38.93        21.06 o                         
  -2   2  11        206.79        216.85        16.68 o                         
  -1   2  11        565.07        564.38        22.27 o                         
   0   2  11        963.77        914.27        22.18 o                         
   1   2  11       3296.31       3291.79        72.68 o                         
   2   2  11        469.57        483.73        19.56 o                         
   3   2  11          6.83        -11.45        11.45 o                         
   4   2  11          0.71         -2.33        11.51 o                         
   5   2  11        235.51        229.54        15.92 o                         
   6   2  11        341.54        323.77        18.37 o                         
   7   2  11        662.73        666.36        24.20 o                         
   8   2  11        190.21        196.94        25.41 o                         
   9   2  11        217.48        229.65        32.34 o                         
  -8   3  11          0.18        -18.72        34.67 o                         
  -7   3  11         30.89        -16.46        28.81 o                         
  -6   3  11        206.16        233.59        30.32 o                         
  -5   3  11          0.09         43.77        24.41 o                         
  -4   3  11          0.07          2.08        22.24 o                         
  -3   3  11         40.96         40.01        29.69 o                         
  -2   3  11         12.62         26.57        16.64 o                         
  -1   3  11         15.28         19.12        19.39 o                         
   0   3  11         12.80         10.00        17.45 o                         
   1   3  11         13.07          8.06        11.86 o                         
   2   3  11         50.39         36.86        13.90 o                         
   3   3  11         59.17         40.74        13.99 o                         
   4   3  11          1.32          6.54        16.82 o                         
   5   3  11         32.85         28.83        17.08 o                         
   6   3  11          5.93         -2.62        20.43 o                         
   7   3  11         40.17         17.25        32.75 o                         
   8   3  11         13.88         -9.43        32.17 o                         
  -5   4  11        151.08        178.66        45.38 o                         
  -4   4  11        221.11        159.76        30.63 o                         
  -3   4  11          0.18        -11.71        27.33 o                         
  -2   4  11        112.42         70.75        27.59 o                         
  -1   4  11        544.93        607.57        36.48 o                         
   0   4  11        285.88        294.54        30.39 o                         
   1   4  11        560.45        572.05        35.92 o                         
   2   4  11        325.24        371.72        39.28 o                         
   3   4  11        104.89        134.18        27.07 o                         
   4   4  11         78.48         28.76        38.67 o                         
   5   4  11        107.44        100.95        30.17 o                         
 -10   0  12        356.88        303.89        82.80 o                         
  -9   0  12        115.04        132.47        44.01 o                         
  -8   0  12        404.15        333.67        34.37 o                         
  -7   0  12       1059.13       1085.86        59.02 o                         
  -6   0  12        167.73        178.84        18.93 o                         
  -5   0  12       1860.74       1844.88        50.31 o                         
  -4   0  12       1833.36       1799.48        73.28 o                         
  -3   0  12       1045.28       1050.99        34.37 o                         
  -2   0  12         11.17        -11.87        12.28 o                         
  -1   0  12        915.95        903.50        27.21 o                         
   0   0  12        725.49        760.07        26.00 o                         
   1   0  12       1460.57       1491.40        36.59 o                         
   2   0  12       2168.23       2285.27        48.14 o                         
   3   0  12        465.19        492.91        27.28 o                         
   4   0  12        346.00        335.87        25.15 o                         
   5   0  12          0.56         -4.53        26.35 o                         
   6   0  12         46.38         53.29        21.15 o                         
   7   0  12        544.45        597.64        33.21 o                         
   8   0  12       1151.16       1226.72        48.84 o                         
   9   0  12        401.68        451.80        40.56 o                         
  -9   1  12        432.29        417.41        35.50 o                         
  -8   1  12          6.71          0.20        24.53 o                         
  -7   1  12        310.37        271.69        17.17 o                         
  -6   1  12         49.18         13.81        18.64 o                         
  -5   1  12          6.32         16.81        15.22 o                         
  -4   1  12        152.06        152.82        16.20 o                         
  -3   1  12        197.67        179.99        16.84 o                         
  -2   1  12        456.82        452.55        16.59 o                         
  -1   1  12        673.72        654.31        17.69 o                         
   0   1  12        684.68        652.50        17.39 o                         
   1   1  12        533.18        483.93        16.65 o                         
   2   1  12         31.92         33.81        11.98 o                         
   3   1  12          2.37          1.45        12.20 o                         
   4   1  12        225.28        216.72        15.74 o                         
   5   1  12        667.40        637.17        22.94 o                         
   6   1  12        154.99        171.31        17.92 o                         
   7   1  12         30.62         45.96        17.82 o                         
   8   1  12          1.33         11.56        19.25 o                         
   9   1  12         16.94         46.10        26.66 o                         
  -9   2  12          4.44         90.11        83.71 o                         
  -8   2  12          0.16         11.59        31.23 o                         
  -7   2  12         58.00         -6.85        31.97 o                         
  -6   2  12        256.30        252.78        36.99 o                         
  -5   2  12        471.03        453.23        43.74 o                         
  -4   2  12         91.19         60.37        18.11 o                         
  -3   2  12        104.48         99.86        16.67 o                         
  -2   2  12         41.40         40.13        15.66 o                         
  -1   2  12          3.28          1.40        14.72 o                         
   0   2  12        431.64        396.94        17.60 o                         
   1   2  12        984.04       1003.48        24.62 o                         
   2   2  12         10.96         12.92        13.35 o                         
   3   2  12        414.22        396.74        18.81 o                         
   4   2  12          8.67         -0.58        14.37 o                         
   5   2  12         18.33          6.14        15.13 o                         
   6   2  12        135.40        148.82        19.36 o                         
   7   2  12         18.77         18.21        18.87 o                         
   8   2  12        200.95        241.24        27.96 o                         
  -7   3  12        159.49        189.46        54.87 o                         
  -6   3  12        136.46        195.86        31.92 o                         
  -5   3  12          0.87         20.74        31.93 o                         
  -4   3  12        152.49        124.01        28.70 o                         
  -3   3  12        913.86       1012.14        42.78 o                         
  -2   3  12        614.89        625.61        35.18 o                         
  -1   3  12       2083.14       2184.58        58.21 o                         
   0   3  12        106.07        103.20        28.68 o                         
   1   3  12         86.21         84.49        26.25 o                         
   2   3  12         50.73         63.07        17.40 o                         
   3   3  12        214.03        219.86        19.95 o                         
   4   3  12        580.38        615.25        26.64 o                         
   5   3  12        483.57        469.37        25.41 o                         
   6   3  12        309.32        309.43        28.06 o                         
   7   3  12        203.44        170.03        31.10 o                         
  -4   4  12         85.36         59.08        35.04 o                         
  -3   4  12         96.58         46.25        60.16 o                         
  -2   4  12          8.08        -39.87        45.50 o                         
  -1   4  12         37.95        -39.49        39.49 o                         
   0   4  12         51.21         43.41        35.12 o                         
   1   4  12        272.91        257.52        34.07 o                         
   2   4  12         36.48        -29.79        32.87 o                         
   3   4  12         52.33         17.56        51.87 o                         
   4   4  12         89.46        112.52        49.42 o                         
  -9   1  13        276.16        214.48        90.50 o                         
  -8   1  13        204.91        228.61        34.90 o                         
  -7   1  13       1050.57       1084.13        45.15 o                         
  -6   1  13        562.58        507.61        30.64 o                         
  -5   1  13        321.13        343.34        32.31 o                         
  -4   1  13          2.75         -1.84        17.21 o                         
  -3   1  13        339.65        330.22        25.46 o                         
  -2   1  13        740.64        745.80        18.32 o                         
  -1   1  13        688.61        687.43        24.97 o                         
   0   1  13        772.18        816.62        21.20 o                         
   1   1  13        792.03        749.67        21.30 o                         
   2   1  13        125.57        122.70        13.22 o                         
   3   1  13          0.31          2.46        13.62 o                         
   4   1  13        284.51        283.63        18.56 o                         
   5   1  13        238.65        264.19        18.93 o                         
   6   1  13        994.91       1025.46        33.70 o                         
   7   1  13        200.81        184.86        22.89 o                         
   8   1  13         24.05         50.11        25.85 o                         
  -8   2  13        226.44        186.99        37.35 o                         
  -7   2  13         21.07         29.84        32.31 o                         
  -6   2  13        234.49        219.26        27.64 o                         
  -5   2  13        910.07        973.03        44.84 o                         
  -4   2  13        493.31        466.12        30.01 o                         
  -3   2  13        944.74        921.34        44.41 o                         
  -2   2  13        274.13        223.93        23.49 o                         
  -1   2  13          0.76        -17.56        17.56 o                         
   0   2  13         42.22         37.20        19.64 o                         
   1   2  13         32.15         32.87        12.58 o                         
   2   2  13       1161.90       1109.36        29.63 o                         
   3   2  13        664.96        676.92        27.66 o                         
   4   2  13        484.30        522.96        24.71 o                         
   5   2  13         71.82         88.08        20.73 o                         
   6   2  13          1.49        -19.91        19.91 o                         
   7   2  13         10.28        -10.65        27.84 o                         
  -6   3  13          4.17         12.08        39.76 o                         
  -5   3  13          5.30          0.54        31.67 o                         
  -4   3  13         13.43         26.24        30.99 o                         
  -3   3  13         28.74         14.90        26.36 o                         
  -2   3  13         11.75         30.43        33.45 o                         
  -1   3  13         56.59         14.89        26.22 o                         
   0   3  13         78.59        136.19        27.65 o                         
   1   3  13          0.02        -23.28        23.91 o                         
   2   3  13          3.79        -24.46        24.81 o                         
   3   3  13         14.95        -19.44        19.44 o                         
   4   3  13          0.54         19.32        24.50 o                         
   5   3  13          1.94         -0.49        25.92 o                         
   6   3  13          5.58         -0.50        39.93 o                         
  -1   4  13          4.42        -30.69        30.69 o                         
   0   4  13          6.50        -11.47        31.41 o                         
   1   4  13         79.39         63.41        46.64 o                         
  -8   0  14        350.13        372.09        52.40 o                         
  -7   0  14        157.94        191.43        57.86 o                         
  -6   0  14          0.25         15.25        39.39 o                         
  -5   0  14        275.87        251.14        30.28 o                         
  -4   0  14        868.66        821.03        43.79 o                         
  -3   0  14        649.22        636.52        31.76 o                         
  -2   0  14        609.09        611.53        30.06 o                         
  -1   0  14       2047.33       1980.16        51.52 o                         
   0   0  14          2.47          7.81        16.57 o                         
   1   0  14          8.81        -17.28        17.28 o                         
   2   0  14        695.96        687.92        30.75 o                         
   3   0  14        103.73        115.45        22.00 o                         
   4   0  14       1495.83       1514.14        44.93 o                         
   5   0  14        281.30        332.46        32.02 o                         
   6   0  14        249.33        319.54        37.89 o                         
   7   0  14          1.92          7.85        34.55 o                         
   8   0  14         17.31         26.47        37.73 o                         
  -7   1  14        186.85        238.75        38.49 o                         
  -6   1  14         72.15         94.64        24.70 o                         
  -5   1  14        191.80        195.26        25.62 o                         
  -4   1  14         50.85         52.01        21.53 o                         
  -3   1  14        129.99        113.91        22.58 o                         
  -2   1  14        178.43        181.27        12.37 o                         
  -1   1  14         92.32        128.62        13.28 o                         
   0   1  14        249.47        246.66        16.31 o                         
   1   1  14        200.72        214.95        15.74 o                         
   2   1  14        161.19        171.29        15.55 o                         
   3   1  14         74.25         64.02        16.79 o                         
   4   1  14          6.72         17.34        17.34 o                         
   5   1  14         17.64         11.38        21.38 o                         
   6   1  14         37.35         63.92        22.77 o                         
   7   1  14         44.53         72.93        25.87 o                         
  -6   2  14          0.15         -8.50        27.79 o                         
  -5   2  14         50.16         63.59        31.50 o                         
  -4   2  14        154.26        139.09        27.71 o                         
  -3   2  14         80.60         62.94        24.56 o                         
  -2   2  14        331.25        335.44        37.31 o                         
  -1   2  14         22.20         24.26        22.06 o                         
   0   2  14         74.76         62.31        21.30 o                         
   1   2  14          2.94         27.01        14.13 o                         
   2   2  14         44.97         52.62        16.66 o                         
   3   2  14        247.47        254.84        23.99 o                         
   4   2  14        250.40        239.64        26.24 o                         
   5   2  14         31.03         38.82        24.38 o                         
   6   2  14         21.98         30.50        25.14 o                         
  -4   3  14        188.36        205.64        33.49 o                         
  -3   3  14         29.11        -18.96        36.81 o                         
  -2   3  14          3.38         -0.49        35.35 o                         
  -1   3  14         43.37         43.33        30.88 o                         
   0   3  14       1131.53       1215.85        99.93 o                         
   1   3  14        548.28        514.49        35.24 o                         
   2   3  14        237.34        245.53        30.81 o                         
   3   3  14        130.42        138.33        28.87 o                         
   4   3  14          5.59        -22.75        26.05 o                         
  -6   1  15        452.75        484.05        38.82 o                         
  -5   1  15        245.57        324.89        32.45 o                         
  -4   1  15        560.89        522.70        31.07 o                         
  -3   1  15        515.79        492.92        29.90 o                         
  -2   1  15          3.76         19.86        19.29 o                         
  -1   1  15         14.49         21.35        15.37 o                         
   0   1  15        206.53        251.52        17.39 o                         
   1   1  15        339.31        364.71        20.34 o                         
   2   1  15        710.87        761.60        27.99 o                         
   3   1  15        191.90        234.72        20.70 o                         
   4   1  15         58.80         47.27        23.13 o                         
   5   1  15         39.02         27.50        24.72 o                         
   6   1  15          0.98         34.37        26.54 o                         
  -5   2  15          7.21          6.05        49.56 o                         
  -4   2  15         97.57         58.71        40.28 o                         
  -3   2  15        179.03        197.60        29.84 o                         
  -2   2  15        569.07        600.20        41.84 o                         
  -1   2  15        452.12        442.16        73.78 o                         
   0   2  15        156.77        184.04        28.55 o                         
   1   2  15        184.66        212.34        27.90 o                         
   2   2  15          8.40         -8.24        22.85 o                         
   3   2  15         63.61        107.67        27.98 o                         
   4   2  15        164.39        150.77        27.79 o                         
   5   2  15        216.92        223.27        30.59 o                         
  -1   3  15          0.94         79.48        33.83 o                         
   0   3  15         14.31          3.39        26.65 o                         
   1   3  15          5.11         -6.10        28.04 o                         
  -5   0  16        194.27        171.81        63.15 o                         
  -4   0  16         32.58          8.05        55.69 o                         
  -3   0  16         40.64         94.95        40.47 o                         
  -2   0  16        178.33        185.01        40.10 o                         
  -1   0  16        705.16        799.91        47.89 o                         
   0   0  16        582.50        643.73        40.30 o                         
   1   0  16        232.49        227.02        35.29 o                         
   2   0  16         75.77         50.75        28.88 o                         
   3   0  16        122.14        135.37        29.37 o                         
   4   0  16         25.65         46.66        35.80 o                         
   5   0  16        449.76        480.88        61.25 o                         
  -5   1  16         54.33         56.59        37.03 o                         
  -4   1  16        208.21        253.85        35.13 o                         
  -3   1  16         58.80         88.61        43.35 o                         
  -2   1  16        100.73        116.39        46.45 o                         
  -1   1  16         38.79         42.01        22.63 o                         
   0   1  16          0.04         21.07        26.47 o                         
   1   1  16        100.34        145.29        21.42 o                         
   2   1  16         38.41         62.21        22.23 o                         
   3   1  16        127.49        132.03        37.27 o                         
   4   1  16          8.58        -23.10        24.90 o                         
  -3   2  16         25.16         20.18        32.80 o                         
  -2   2  16         32.25          6.42        28.96 o                         
  -1   2  16         18.80        -24.60        26.75 o                         
   0   2  16        229.21        225.83        33.94 o                         
   1   2  16         14.07         43.80        29.10 o                         
   2   2  16         99.25        115.87        30.08 o                         
   3   2  16         13.98         22.16        31.55 o                         
  -2   1  17        406.27        331.58        37.28 o                         
  -1   1  17         79.59        116.61        27.73 o                         
   0   1  17        160.43        142.91        54.46 o                         
   1   1  17          0.02         -7.54        26.63 o                         
   2   1  17          2.60        -12.42        30.04 o                         
                                                                                
